# Supplementary material for: Neisseria gonorrhoeae MlaA influences gonococcal virulence and membrane vesicle production
Source: PLoS Pathog. 2019 Mar 7;15(3):e1007385. doi: 10.1371/journal.ppat.1007385 (PMC6424457; doi:10.1371/journal.ppat.1007385)
Supplement: S1 File — (XLSX) [file ppat.1007385.s009.xlsx]

## Sheet: Sheet1
			Francisella tularensis [AJI58656.1]	Vibrio cholerae [WP_001881772.1]	Yersinia enterocolitica [WP_011815902.1]	Serratia marcescens [WP_015673230.1]	Salmonella enterica Typhimurium [NP_461334.1]	Escherichia coli [WP_000776765.1]	Shigella flexneri [WP_000776763.1]	Haemophilus influenzae [WP_005694634.1]	Pasteurella multocida [AHW46103.1]	Haemophilus parasuis [WP_005712539.1]	Haemophilus ducreyi [WP_064082213.1]	Neisseria weaveri [WP_004284372.1]	Neisseria meningitidis [WP_002214840.1]	Neisseria gonorrhoeae FA1090 [WP_010951410.1]	Neisseria lactamica [WP_003711038.1]	Campylobacter jejuni [WP_002853724.1]	Caulobacter crescentus [WP_010921519.1]	Desulfovibrio vulgaris [WP_010940416.1]	Klebsiella pneumoniae [WP_099452242.1]	Pseudomonas aeruginosa [WP_044486151.1]	Pseudomonas putida [WP_010953149.1]
	1:	Francisella tularensis [AJI58656.1]	100	29.1	28.98	29.51	30.86	31.28	32.1	28.33	31.38	27.5	28.03	26.01	25.19	26.15	25.19	24.41	24.21	31.6	27.41	32.44	31.56\
	2:	Vibrio cholerae [WP_001881772.1]	29.1	100	43.72	44.31	42.04	42.45	42.04	37.4	40.16	42.28	42.62	31.58	28.82	28.14	28.38	29.36	25.81	33.77	33.06	32.44	29.65\
	3:	Yersinia enterocolitica [WP_011815902.1]	28.98	43.72	100	80.63	74.1	75.3	75.3	37.25	45.49	46.75	43.09	30.43	29.44	29.18	29.44	29.49	26.45	34.23	33.61	30.8	29.33\
	4:	Serratia marcescens [WP_015673230.1]	29.51	44.31	80.63	100	79.28	80.48	80.88	38.21	48.56	45.71	44.08	31.44	30.43	29.74	30	29.03	25.73	34.84	33.74	31.39	29.02\
	5:	Salmonella enterica Typhimurium [NP_461334.1]	30.86	42.04	74.1	79.28	100	94.02	94.42	41.22	48.35	47.54	43.03	29.07	28.07	28.26	28.51	27.78	25	34.09	34.44	31.53	31.39\
	6:	Escherichia coli [WP_000776765.1]	31.28	42.45	75.3	80.48	94.02	100	99.2	40.41	47.93	47.95	42.62	30.4	28.07	28.26	28.51	28.7	25.42	35.45	34.44	32.43	32.74\
	7:	Shigella flexneri [WP_000776763.1]	32.1	42.04	75.3	80.88	94.42	99.2	100	40.82	47.93	47.95	42.62	30.4	28.07	28.26	28.51	28.7	25.42	35.45	34.44	32.43	32.74\
	8:	Haemophilus influenzae [WP_005694634.1]	28.33	37.4	37.25	38.21	41.22	40.41	40.82	100	58.2	55.51	53.25	30.4	28.63	28.38	28.63	25.23	24.07	29.6	29.58	30.36	30.22\
	9:	Pasteurella multocida [AHW46103.1]	31.38	40.16	45.49	48.56	48.35	47.93	47.93	58.2	100	62.3	56.79	30.97	29.78	29.52	29.33	25.93	28.03	32.58	29.54	33.93	32.14\
	10:	Haemophilus parasuis [WP_005712539.1]	27.5	42.28	46.75	45.71	47.54	47.95	47.95	55.51	62.3	100	65.04	30.4	27.75	27.51	27.75	27.78	29.46	30.63	26.36	34.82	31.70\
	11:	Haemophilus ducreyi [WP_064082213.1]	28.03	42.62	43.09	44.08	43.03	42.62	42.62	53.25	56.79	65.04	100	29.2	27.88	27.63	27.88	25	27.62	29.41	30.25	35.43	33.18\
	12:	Neisseria weaveri [WP_004284372.1]	26.01	31.58	30.43	31.44	29.07	30.4	30.4	30.4	30.97	30.4	29.2	100	61.76	63.5	62.5	27.62	29.63	31.82	33.2	34.53	35.71\
	13:	Neisseria meningitidis [WP_002214840.1]	25.19	28.82	29.44	30.43	28.07	28.07	28.07	28.63	29.78	27.75	27.88	61.76	100	95.64	95.27	30.48	28.28	32.73	33.47	34.53	33.93\
	14:	Neisseria gonorrhoeae FA1090 [WP_010951410.1]	26.15	28.14	29.18	29.74	28.26	28.26	28.26	28.38	29.52	27.51	27.63	63.5	95.64	100	96.36	30	28.86	33.18	34.39	34.53	33.93\
	15:	Neisseria lactamica [WP_003711038.1]	25.19	28.38	29.44	30	28.51	28.51	28.51	28.63	29.33	27.75	27.88	62.5	95.27	96.36	100	30.48	27.46	32.27	34.26	34.53	33.48\
	16:	Campylobacter jejuni [WP_002853724.1]	24.41	29.36	29.49	29.03	27.78	28.7	28.7	25.23	25.93	27.78	25	27.62	30.48	30	30.48	100	27.43	28.76	31.05	33.8	33.64\
	17:	Caulobacter crescentus [WP_010921519.1]	24.21	25.81	26.45	25.73	25	25.42	25.42	24.07	28.03	29.46	27.62	29.63	28.28	28.86	27.46	27.43	100	31.52	35.29	34.63	36.64\
	18:	Desulfovibrio vulgaris [WP_010940416.1]	31.6	33.77	34.23	34.84	34.09	35.45	35.45	29.6	32.58	30.63	29.41	31.82	32.73	33.18	32.27	28.76	31.52	100	39.13	35.56	37.17\
	19:	Klebsiella pneumoniae [WP_099452242.1]	27.41	33.06	33.61	33.74	34.44	34.44	34.44	29.58	29.54	26.36	30.25	33.2	33.47	34.39	34.26	31.05	35.29	39.13	100	39.13	41.99\
	20:	Pseudomonas aeruginosa [WP_044486151.1]	32.44	32.44	30.8	31.39	31.53	32.43	32.43	30.36	33.93	34.82	35.43	34.53	34.53	34.53	34.53	33.8	34.63	35.56	39.13	100	70.09\
	21:	Pseudomonas putida [WP_010953149.1]	31.56	29.65	29.33	29.02	31.39	32.74	32.74	30.22	32.14	31.7	33.18	35.71	33.93	33.93	33.48	33.64	36.64	37.17	41.99	70.09	100.00}
