# Supplementary material for: Neisseria gonorrhoeae MlaA influences gonococcal virulence and membrane vesicle production
Source: PLoS Pathog. 2019 Mar 7;15(3):e1007385. doi: 10.1371/journal.ppat.1007385 (PMC6424457; doi:10.1371/journal.ppat.1007385)
Supplement: S2 File — (XLSX) [file ppat.1007385.s010.xlsx]

## Sheet: ProteomeDiscoverer output
Accession	Description	Score	Coverage	# Proteins	# Unique Peptides	# Peptides	# PSMs	127/126	127/126 Count	127/126 Variability [%]	128/126	128/126 Count	128/126 Variability [%]	129/126	129/126 Count	129/126 Variability [%]	Area	# AAs	MW [kDa]	calc. pI
Q5F5R6	DNA-directed RNA polymerase subunit beta' OS=Neisseria gonorrhoeae (strain ATCC 700825 / FA 1090) GN=rpoC PE=3 SV=1 - [RPOC_NEIG1]	487.596	61.32	1	78	78	192	0.874165	190	13.0803	0.563292	190	24.5994	0.512539	190	33.5543	2.49759e+09	1391	153.697	7.25439
Q5FAG7	Pilus assembly protein OS=Neisseria gonorrhoeae (strain ATCC 700825 / FA 1090) GN=NGO_0055 PE=4 SV=2 - [Q5FAG7_NEIG1]	494.468	70.52	1	37	69	206	1.07782	100	10.6967	0.87136	100	20.8576	0.882253	100	27.0924	2.31784e+09	1004	110.223	9.17334
Q5FAD2	Type IV pilus biogenesis and competence protein PilQ OS=Neisseria gonorrhoeae (strain ATCC 700825 / FA 1090) GN=pilQ PE=3 SV=1 - [PILQ_NEIG1]	1501.46	80.91	1	67	67	766	0.855586	647	19.057	0.879117	644	20.6567	0.764819	643	24.7808	40190368034	723	77.9032	9.34912
Q5F5R5	DNA-directed RNA polymerase subunit beta OS=Neisseria gonorrhoeae (strain ATCC 700825 / FA 1090) GN=rpoB PE=3 SV=1 - [RPOB_NEIG1]	386.865	50.57	1	63	63	154	0.950202	130	10.7051	0.566041	128	24.3057	0.464068	128	32.9472	6.45131e+08	1392	155.652	5.52881
Q5F5W8	Outer membrane protein assembly factor BamA OS=Neisseria gonorrhoeae (strain ATCC 700825 / FA 1090) GN=bamA PE=1 SV=1 - [Q5F5W8_NEIG1]	755.729	71.09	1	63	63	339	0.958202	302	11.7194	0.877413	303	14.4409	0.877046	303	19.4997	4.66555e+09	792	87.8876	8.92432
Q5F5Y3	Ribonuclease E OS=Neisseria gonorrhoeae (strain ATCC 700825 / FA 1090) GN=rne PE=3 SV=1 - [Q5F5Y3_NEIG1]	645.393	69.1	1	62	62	279	1.0315	267	13.6928	0.997052	267	18.2805	0.967804	266	20.3621	3.94002e+09	919	101.604	6.69775
Q5F6Q4	Ligand-gated channel OS=Neisseria gonorrhoeae (strain ATCC 700825 / FA 1090) GN=NGO_1495 PE=3 SV=1 - [Q5F6Q4_NEIG1]	245.691	61.07	1	50	50	94	0.918397	89	11.8683	0.889259	88	11.2144	0.895054	88	16.186	7.08254e+08	912	101.882	9.36377
Q5F9L1	ATP-dependent zinc metalloprotease FtsH OS=Neisseria gonorrhoeae (strain ATCC 700825 / FA 1090) GN=ftsH PE=3 SV=1 - [Q5F9L1_NEIG1]	620.228	67.48	1	50	50	264	1.28355	240	16.254	1.13008	240	21.6266	1.36772	240	30.2341	5.50474e+09	655	72.0705	5.40186
Q5F6W5	Chaperone protein DnaK OS=Neisseria gonorrhoeae (strain ATCC 700825 / FA 1090) GN=dnaK PE=3 SV=1 - [DNAK_NEIG1]	298.128	65.58	1	47	47	110	0.983305	105	11.5822	0.852751	105	20.2925	0.681045	104	26.3977	9.34442e+08	642	68.8204	4.90674
Q5F9Q7	Polyribonucleotide nucleotidyltransferase OS=Neisseria gonorrhoeae (strain ATCC 700825 / FA 1090) GN=pnp PE=3 SV=1 - [PNP_NEIG1]	834.761	65.77	1	46	46	382	1.02829	373	12.3859	0.983988	373	16.9832	0.978302	373	19.5266	1.65026e+10	707	76.4069	5.45264
Q5F5A9	Phosphoenolpyruvate carboxylase OS=Neisseria gonorrhoeae (strain ATCC 700825 / FA 1090) GN=ppc PE=3 SV=2 - [CAPP_NEIG1]	391.242	54.44	1	44	44	166	1.0896	142	12.9579	0.831022	142	17.7012	0.810452	142	16.445	5.688e+08	900	101.058	7.03467
Q5F5P4	Peptidoglycan-binding protein LysM OS=Neisseria gonorrhoeae (strain ATCC 700825 / FA 1090) GN=NGO_1873 PE=4 SV=2 - [Q5F5P4_NEIG1]	823.552	85.01	1	43	43	428	0.845327	370	16.349	0.883181	370	22.6833	0.775483	369	26.4617	2.16839e+10	407	45.4194	7.04932
Q5F8Y0	DNA gyrase subunit A OS=Neisseria gonorrhoeae (strain ATCC 700825 / FA 1090) GN=gyrA PE=3 SV=1 - [Q5F8Y0_NEIG1]	201.793	51.42	1	42	43	81	1.02778	74	10.6526	0.999438	74	17.1725	0.876249	74	19.5697	5.81359e+08	916	101.322	5.50342
A0A0H4IWH7	Pilus assembly protein OS=Neisseria gonorrhoeae (strain ATCC 700825 / FA 1090) GN=NGO_10270 PE=4 SV=1 - [A0A0H4IWH7_NEIG1]	235.8	43.34	1	8	41	93	1.0738	9	8.24507	0.768568	9	20.7138	0.668362	9	20.9892	2.47127e+09	1006	110.677	9.34912
Q5F848	Uncharacterized protein OS=Neisseria gonorrhoeae (strain ATCC 700825 / FA 1090) GN=NGO_0948 PE=4 SV=2 - [Q5F848_NEIG1]	505.84	83.47	1	41	41	221	1.03559	196	10.7684	0.90044	194	18.5722	0.946659	196	19.1348	13940079090	375	41.3116	8.86572
Q5F8J8	Lon protease OS=Neisseria gonorrhoeae (strain ATCC 700825 / FA 1090) GN=lon PE=2 SV=1 - [Q5F8J8_NEIG1]	262.013	46.83	1	41	41	117	1.16491	102	10.9677	0.697536	102	20.8906	0.627633	101	27.978	8.02455e+08	820	90.7261	7.23975
Q5FAF4	Opacity protein opA54 OS=Neisseria gonorrhoeae (strain ATCC 700825 / FA 1090) GN=NGO_0070 PE=4 SV=2 - [Q5FAF4_NEIG1]	650.045	97.8	1	24	40	396	1.93126	219	29.5685	1.11909	219	42.3721	1.45531	219	42.0576	2.41163e+10	227	25.6769	9.5249
Q5F5Z6	DNA gyrase subunit B OS=Neisseria gonorrhoeae (strain ATCC 700825 / FA 1090) GN=gyrB PE=3 SV=1 - [Q5F5Z6_NEIG1]	169.398	48.87	1	38	38	79	1.10107	76	10.1686	0.916533	77	15.5165	0.804644	77	21.5685	8.13317e+08	796	88.1542	5.61768
Q5F726	Multidrug transporter OS=Neisseria gonorrhoeae (strain ATCC 700825 / FA 1090) GN=NGO_1363 PE=3 SV=1 - [Q5F726_NEIG1]	439.14	80.3	1	38	38	179	1.10605	163	10.4229	0.876344	163	20.8196	0.905374	163	20.8231	5.26509e+09	467	50.3824	9.17334
Q5FAC7	Penicillin-binding protein 1A OS=Neisseria gonorrhoeae (strain ATCC 700825 / FA 1090) GN=mrcA PE=3 SV=3 - [PBPA_NEIG1]	260.813	60.65	1	38	38	112	1.16987	101	9.8732	0.865519	101	13.327	1.00823	101	19.0289	1.87811e+09	798	88.4396	9.46631
A0A0H4IVH0	Bifunctional protein PutA OS=Neisseria gonorrhoeae (strain ATCC 700825 / FA 1090) GN=NGO_08225 PE=3 SV=1 - [A0A0H4IVH0_NEIG1]	245.434	41.55	1	37	37	105	1.0352	85	15.8539	0.919716	85	13.7555	0.920342	85	15.0789	9.83982e+08	1201	129.553	6.41748
Q5F541	60 kDa chaperonin OS=Neisseria gonorrhoeae (strain ATCC 700825 / FA 1090) GN=groL PE=3 SV=1 - [CH60_NEIG1]	235.484	65.99	1	37	37	103	0.998522	96	15.4562	0.957696	96	18.078	1.00269	96	19.1115	1.12765e+09	544	57.3148	5.03369
Q5F7T9	CMP-N-acetylneuraminate-beta-galactosamide-alpha-2, 3-sialyltransferase OS=Neisseria gonorrhoeae (strain ATCC 700825 / FA 1090) GN=NGO_1081 PE=4 SV=1 - [Q5F7T9_NEIG1]	338.621	78.31	1	37	37	170	1.09678	154	11.5416	0.891544	154	19.3787	0.88369	154	23.9498	6.86265e+09	378	43.3773	8.98291
Q5F6Y0	Na(+)-translocating NADH-quinone reductase subunit A OS=Neisseria gonorrhoeae (strain ATCC 700825 / FA 1090) GN=nqrA PE=3 SV=1 - [NQRA_NEIG1]	366.982	74.05	1	36	36	151	0.81023	132	17.4776	0.87339	134	14.2839	0.685006	132	27.0914	2.9093e+09	447	48.7119	7.25439
Q5F725	Acriflavine resistance protein B OS=Neisseria gonorrhoeae (strain ATCC 700825 / FA 1090) GN=NGO_1364 PE=3 SV=1 - [Q5F725_NEIG1]	181.215	33.08	1	35	35	84	1.15906	78	14.3815	0.925043	78	15.6041	0.964167	78	25.6178	1.68696e+09	1067	113.924	7.62061
Q5F895	FAD-linked oxidase OS=Neisseria gonorrhoeae (strain ATCC 700825 / FA 1090) GN=NGO_0893 PE=4 SV=1 - [Q5F895_NEIG1]	128.095	36.26	1	35	35	54	1.09997	51	8.88069	0.822159	50	17.3118	0.745841	50	16.7053	3.42951e+08	1277	141.751	8.08936
Q5F9M1	Amino acid ABC transporter substrate-binding protein OS=Neisseria gonorrhoeae (strain ATCC 700825 / FA 1090) GN=NGO_0372 PE=1 SV=2 - [Q5F9M1_NEIG1]	1163.11	78.83	1	35	35	477	0.98845	431	16.1691	1.0553	429	20.0121	1.03089	429	19.5313	3.30321e+10	274	28.6949	6.60986
Q5F5V7	Membrane protein OS=Neisseria gonorrhoeae (strain ATCC 700825 / FA 1090) GN=NGO_1812 PE=3 SV=1 - [Q5F5V7_NEIG1]	1410.97	79.89	1	34	34	669	0.961665	552	14.9494	0.770816	550	28.5041	0.970067	552	27.4161	3.38411e+10	348	37.1645	8.76318
Q5F6Q5	Putrescine-binding periplasmic protein OS=Neisseria gonorrhoeae (strain ATCC 700825 / FA 1090) GN=NGO_1494 PE=3 SV=1 - [Q5F6Q5_NEIG1]	679.162	71.58	1	33	34	348	0.939584	300	14.1686	0.957996	300	15.6937	0.89167	301	21.4464	22795162207	380	41.2313	5.96045
Q5F845	TonB-dependent receptor OS=Neisseria gonorrhoeae (strain ATCC 700825 / FA 1090) GN=NGO_0952 PE=3 SV=1 - [Q5F845_NEIG1]	157.825	47.61	1	34	34	62	1.0525	56	10.0348	0.938619	56	13.7832	1.02653	56	22.2554	5.44598e+08	922	104.1	9.36377
Q5F5S3	Elongation factor G OS=Neisseria gonorrhoeae (strain ATCC 700825 / FA 1090) GN=fusA PE=3 SV=1 - [EFG_NEIG1]	187.632	55.49	1	32	32	68	1.12842	67	10.7471	0.898751	66	16.5264	1.01451	67	15.2217	1.17483e+09	701	77.1241	5.17334
Q5F601	Catalase OS=Neisseria gonorrhoeae (strain ATCC 700825 / FA 1090) GN=NGO_1767 PE=3 SV=1 - [Q5F601_NEIG1]	284.059	66.47	1	32	32	132	0.896163	110	14.596	0.957862	110	14.5268	0.974394	110	23.1849	2.85987e+09	504	57.2772	6.65381
Q5F6M3	Cell division protein FtsZ OS=Neisseria gonorrhoeae (strain ATCC 700825 / FA 1090) GN=ftsZ PE=3 SV=1 - [Q5F6M3_NEIG1]	227.936	86.73	1	32	32	112	1.00928	102	13.16	0.924704	102	14.0767	0.667671	100	23.0784	2148030018	392	41.485	5.021
Q5F807	Protein translocase subunit SecA OS=Neisseria gonorrhoeae (strain ATCC 700825 / FA 1090) GN=secA PE=3 SV=1 - [SECA_NEIG1]	170.517	40.61	1	32	32	69	1.14596	65	10.0465	0.955683	64	12.4668	1.04526	65	17.5036	6.73111e+08	916	103.139	5.21143
Q5F939	Pyruvate dehydrogenase E1 component OS=Neisseria gonorrhoeae (strain ATCC 700825 / FA 1090) GN=aceE PE=4 SV=1 - [Q5F939_NEIG1]	272.612	47.91	1	32	32	112	0.937566	105	12.0636	0.852234	105	15.3967	0.857174	105	15.4879	1.06587e+09	887	99.5307	5.79541
Q5F5T0	50S ribosomal protein L2 OS=Neisseria gonorrhoeae (strain ATCC 700825 / FA 1090) GN=rplB PE=3 SV=1 - [RL2_NEIG1]	460.146	75.45	1	31	31	213	0.91222	202	17.5846	1.17586	202	18.5175	1.07816	202	19.8101	2.12693e+10	277	30.098	10.6528
Q5F797	Translation initiation factor IF-2 OS=Neisseria gonorrhoeae (strain ATCC 700825 / FA 1090) GN=infB PE=3 SV=1 - [IF2_NEIG1]	139.72	40.4	1	31	31	56	1.06547	51	12.7535	0.979132	51	12.0649	0.989213	51	13.8582	5.16393e+08	943	100.956	8.98291
Q5F933	Uncharacterized protein OS=Neisseria gonorrhoeae (strain ATCC 700825 / FA 1090) GN=NGO_0571 PE=4 SV=1 - [Q5F933_NEIG1]	166.112	35.45	1	31	31	60	1.14527	59	9.70346	1.00112	59	10.4727	1.16387	59	15.7828	6.77958e+08	598	65.9031	10.0229
A0A0H4IS55	Opacity protein opA54 OS=Neisseria gonorrhoeae (strain ATCC 700825 / FA 1090) GN=NGO_04980 PE=4 SV=1 - [A0A0H4IS55_NEIG1]	394.258	82.33	1	18	30	249	6.47097	88	138.454	0.809833	84	23.5701	5.39255	88	163	2.21958e+10	232	26.1771	9.70068
Q5F651	LPS-assembly protein LptD OS=Neisseria gonorrhoeae (strain ATCC 700825 / FA 1090) GN=lptD PE=3 SV=1 - [LPTD_NEIG1]	164.523	48.06	1	30	30	63	0.991714	58	12.8441	0.909381	58	11.387	0.868856	58	16.4549	7.86508e+08	801	87.4872	7.72314
Q5F7F3	Peptidyl-prolyl cis-trans isomerase OS=Neisseria gonorrhoeae (strain ATCC 700825 / FA 1090) GN=NGO_1225 PE=3 SV=1 - [Q5F7F3_NEIG1]	583.588	70.96	1	30	30	246	1.24999	235	14.4931	0.979677	235	20.2512	1.20621	235	25.0899	3.35814e+10	272	28.9038	5.85889
Q5F8H4	Inosine-5'-monophosphate dehydrogenase OS=Neisseria gonorrhoeae (strain ATCC 700825 / FA 1090) GN=guaB PE=3 SV=1 - [Q5F8H4_NEIG1]	184.877	74.33	1	30	30	73	0.931569	72	14.7427	0.887294	72	17.7913	0.984377	72	18.3769	7.51345e+08	487	52.4064	7.1958
Q5F905	30S ribosomal protein S1 OS=Neisseria gonorrhoeae (strain ATCC 700825 / FA 1090) GN=rpsA PE=3 SV=1 - [Q5F905_NEIG1]	216.432	46.35	1	30	30	75	0.986538	73	14.3013	0.977735	74	16.4357	0.916924	74	18.1668	2.43128e+09	561	61.1529	5.07178
Q5F533	DNA polymerase I OS=Neisseria gonorrhoeae (strain ATCC 700825 / FA 1090) GN=NGO_2103 PE=3 SV=1 - [Q5F533_NEIG1]	141.112	44.73	1	29	29	56	1.10198	54	9.31427	0.981121	54	14.2732	0.931247	54	17.9129	6.4073e+08	930	102.071	5.49072
Q5F6K9	Penicillin-binding protein OS=Neisseria gonorrhoeae (strain ATCC 700825 / FA 1090) GN=NGO_1542 PE=4 SV=1 - [Q5F6K9_NEIG1]	165.938	61.68	1	29	29	78	1.08361	73	9.3108	0.885944	73	16.415	0.936957	73	16.2475	9.06823e+08	582	63.7254	9.17334
Q5F943	Uncharacterized protein OS=Neisseria gonorrhoeae (strain ATCC 700825 / FA 1090) GN=NGO_0561 PE=4 SV=1 - [Q5F943_NEIG1]	211.551	57.75	1	29	29	88	1.08856	80	9.25293	0.898198	80	13.5762	0.880314	80	12.8262	1.61406e+09	516	57.0555	5.78271
Q5F969	Long-chain fatty acid--CoA ligase OS=Neisseria gonorrhoeae (strain ATCC 700825 / FA 1090) GN=NGO_0530 PE=4 SV=1 - [Q5F969_NEIG1]	135.545	55.13	1	29	29	58	1.06303	55	13.2073	1.071	55	17.2571	1.01286	55	16.2353	7.19801e+08	517	57.4164	9.12939
Q5F9E4	Pilus assembly protein PilW OS=Neisseria gonorrhoeae (strain ATCC 700825 / FA 1090) GN=NGO_0454 PE=4 SV=1 - [Q5F9E4_NEIG1]	299.754	77.91	1	29	29	130	1.09051	111	8.36316	0.953747	111	14.7357	0.886942	111	15.7426	3.53513e+09	326	35.9266	9.23193
Q5F9Q2	Cysteine synthase OS=Neisseria gonorrhoeae (strain ATCC 700825 / FA 1090) GN=NGO_0340 PE=3 SV=1 - [Q5F9Q2_NEIG1]	846.192	88.39	1	29	29	461	0.964817	442	15.6687	1.0091	441	21.8104	0.753201	434	28.2926	3.68339e+10	310	32.7061	6.04932
Q5FA35	Transcription termination factor Rho OS=Neisseria gonorrhoeae (strain ATCC 700825 / FA 1090) GN=rho PE=3 SV=1 - [Q5FA35_NEIG1]	300.329	69.69	1	29	29	122	1.06595	112	11.0587	0.908146	112	15.982	0.777911	112	15.8647	1.28718e+09	419	47.2897	6.68311
A0A0H4J5N9	Opacity protein opA54 OS=Neisseria gonorrhoeae (strain ATCC 700825 / FA 1090) GN=NGO_06725 PE=4 SV=1 - [A0A0H4J5N9_NEIG1]	285.705	83.76	1	4	28	169	3.25704	13	82.987	0.94599	13	20.0503	1.00376	13	8.11131	1.74371e+10	234	26.5292	9.72998
Q5F4Z0	ATP synthase subunit beta OS=Neisseria gonorrhoeae (strain ATCC 700825 / FA 1090) GN=atpD PE=3 SV=1 - [ATPB_NEIG1]	119.381	73.12	1	28	28	55	1.00664	55	11.1523	0.860993	55	21.3856	0.732871	54	27.0241	6.09289e+08	465	50.3918	5.16064
Q5F4Z4	ATP synthase subunit b OS=Neisseria gonorrhoeae (strain ATCC 700825 / FA 1090) GN=atpF PE=3 SV=1 - [ATPF_NEIG1]	463.55	80.77	1	28	28	159	1.0045	151	10.7118	0.925728	151	19.532	0.797067	151	22.9327	2.16398e+10	156	17.1281	5.71924
Q5F597	Recombinase RmuC OS=Neisseria gonorrhoeae (strain ATCC 700825 / FA 1090) GN=NGO_2032 PE=4 SV=1 - [Q5F597_NEIG1]	104.33	47.32	1	28	28	38	1.10034	36	9.94114	1.00597	36	10.3647	0.954626	36	11.1318	3.5792e+08	596	66.9335	5.18604
Q5F5L4	Twitching motility protein PilT OS=Neisseria gonorrhoeae (strain ATCC 700825 / FA 1090) GN=NGO_1909 PE=4 SV=1 - [Q5F5L4_NEIG1]	197.525	81.62	1	28	28	105	1.09518	94	10.9939	0.849407	94	15.8807	0.739265	94	25.2856	1.32647e+09	408	45.6696	7.34229
Q5F5Q8	Elongation factor Tu OS=Neisseria gonorrhoeae (strain ATCC 700825 / FA 1090) GN=tuf1 PE=3 SV=1 - [EFTU_NEIG1]	1027.23	77.41	1	28	28	417	1.13264	409	12.1501	0.861138	407	15.2518	0.768333	406	18.4388	2.52585e+10	394	42.9109	5.30029
Q5F6K2	Cell division protein FtsN OS=Neisseria gonorrhoeae (strain ATCC 700825 / FA 1090) GN=NGO_1549 PE=4 SV=1 - [Q5F6K2_NEIG1]	241.193	65.74	1	28	28	87	1.03712	87	12.1954	0.974868	87	17.8332	1.01206	87	18.2705	2.42852e+09	289	31.5235	9.1001
Q5F8W0	RNA helicase OS=Neisseria gonorrhoeae (strain ATCC 700825 / FA 1090) GN=NGO_0650 PE=3 SV=1 - [Q5F8W0_NEIG1]	127.069	58.23	1	28	28	52	1.2252	52	11.2085	0.855901	52	11.7141	0.89274	52	15.8628	2.31229e+09	462	51.1067	9.43701
Q5F501	Lipoprotein OS=Neisseria gonorrhoeae (strain ATCC 700825 / FA 1090) GN=NGO_2139 PE=3 SV=1 - [Q5F501_NEIG1]	599.071	81.94	1	27	27	257	1.00153	229	14.2865	1.00167	228	18.9384	1.00646	229	22.4592	1.86515e+10	288	31.318	5.43994
Q5F531	Adhesin OS=Neisseria gonorrhoeae (strain ATCC 700825 / FA 1090) GN=NGO_2105 PE=4 SV=1 - [Q5F531_NEIG1]	116.553	24.52	1	27	27	55	1.00498	45	14.0233	0.964155	45	13.9811	0.884229	45	19.8665	2.8678e+08	1468	160.41	9.20264
Q5F5V2	DNA-directed RNA polymerase subunit alpha OS=Neisseria gonorrhoeae (strain ATCC 700825 / FA 1090) GN=rpoA PE=3 SV=1 - [RPOA_NEIG1]	288.28	65.55	1	27	27	109	1.06744	104	9.2829	0.922363	104	12.4659	0.829046	103	16.6598	5.13073e+09	328	35.9788	5.09717
Q5F6V6	Macrolide export ATP-binding/permease protein MacB OS=Neisseria gonorrhoeae (strain ATCC 700825 / FA 1090) GN=macB PE=3 SV=1 - [MACB_NEIG1]	171.852	44.41	1	27	27	74	1.27382	63	16.7267	0.980905	63	19.9404	1.10643	63	22.9477	9.55752e+08	644	69.311	8.03076
Q5F7C4	Alanine--tRNA ligase OS=Neisseria gonorrhoeae (strain ATCC 700825 / FA 1090) GN=alaS PE=3 SV=1 - [SYA_NEIG1]	113.094	39.82	1	27	27	45	1.03304	43	15.0823	0.883664	43	14.3182	0.83011	43	10.4888	8.63314e+08	874	95.8673	5.61768
Q5FAE8	DNA-directed DNA polymerase OS=Neisseria gonorrhoeae (strain ATCC 700825 / FA 1090) GN=NGO_0078 PE=4 SV=1 - [Q5FAE8_NEIG1]	91.8778	31.91	1	27	27	38	1.15014	38	11.3759	0.918469	38	12.2653	1.06249	38	16.4874	6.02281e+08	1144	126.918	5.47803
Q5F5J4	DNA mismatch repair protein MutS OS=Neisseria gonorrhoeae (strain ATCC 700825 / FA 1090) GN=mutS PE=3 SV=1 - [MUTS_NEIG1]	107.635	37.5	1	26	26	46	1.12343	45	7.37486	0.861693	45	15.7024	0.771208	45	20.9356	2.83464e+08	864	95.0894	6.53662
Q5F6F9	Glutamine synthetase OS=Neisseria gonorrhoeae (strain ATCC 700825 / FA 1090) GN=NGO_1600 PE=3 SV=1 - [Q5F6F9_NEIG1]	364.985	56.57	1	26	26	166	0.925241	148	12.1534	0.947711	148	15.3278	1.03586	148	18.2475	6552797247	472	51.9717	5.40186
Q5F724	Multidrug transporter OS=Neisseria gonorrhoeae (strain ATCC 700825 / FA 1090) GN=NGO_1365 PE=3 SV=1 - [Q5F724_NEIG1]	274.88	80.58	1	26	26	134	1.16369	115	14.5056	0.993311	115	13.2498	1.11925	115	16.2781	4586197033	412	42.7313	8.71924
Q5F766	Paraquat-inducible protein B OS=Neisseria gonorrhoeae (strain ATCC 700825 / FA 1090) GN=NGO_1320 PE=4 SV=1 - [Q5F766_NEIG1]	171.893	55.52	1	26	26	72	1.00862	66	11.3903	0.914417	66	14.1775	0.913375	66	14.2826	814237059	553	60.4437	7.6499
Q5F863	5-methyltetrahydropteroyltriglutamate--homocysteine methyltransferase OS=Neisseria gonorrhoeae (strain ATCC 700825 / FA 1090) GN=metE PE=3 SV=1 - [METE_NEIG1]	174.878	43.4	1	26	26	58	0.940711	57	12.2019	0.75897	56	17.5776	0.791309	57	22.8645	6.12773e+08	758	84.9599	5.57959
Q5F883	(Fe-S)-binding protein OS=Neisseria gonorrhoeae (strain ATCC 700825 / FA 1090) GN=NGO_0906 PE=4 SV=1 - [Q5F883_NEIG1]	230.317	68.39	1	26	26	103	1.10177	97	12.1889	0.766336	97	18.0746	0.801751	96	19.5424	1.04159e+09	484	53.8867	8.36768
Q5F8J4	Homoserine dehydrogenase OS=Neisseria gonorrhoeae (strain ATCC 700825 / FA 1090) GN=NGO_0779 PE=3 SV=1 - [Q5F8J4_NEIG1]	165.787	63.68	1	26	26	64	1.1302	56	12.0267	0.897637	56	17.2682	0.790951	56	15.9491	1.11793e+09	435	46.5306	5.5415
Q5F8K6	Peptidylprolyl isomerase OS=Neisseria gonorrhoeae (strain ATCC 700825 / FA 1090) GN=NGO_0766 PE=4 SV=1 - [Q5F8K6_NEIG1]	166.665	51.17	1	26	26	69	1.04519	63	12.1364	0.843628	63	18.1748	0.798192	63	20.8649	1.75381e+09	512	56.6792	6.16357
Q5F9N2	Heme biosynthesis protein HemY OS=Neisseria gonorrhoeae (strain ATCC 700825 / FA 1090) GN=NGO_0361 PE=4 SV=1 - [Q5F9N2_NEIG1]	174.377	55.56	1	26	26	63	1.12402	63	9.51991	0.925932	63	16.1934	0.909166	63	18.45	1.47695e+09	405	45.1712	9.67139
Q5FA91	Protease Do OS=Neisseria gonorrhoeae (strain ATCC 700825 / FA 1090) GN=NGO_0138 PE=4 SV=1 - [Q5FA91_NEIG1]	164.47	69.54	1	26	26	68	1.05099	65	11.6054	0.911442	65	25.2053	0.918798	65	30.4966	1603624854	499	52.5351	5.46533
Q5F5F3	30S ribosomal protein S2 OS=Neisseria gonorrhoeae (strain ATCC 700825 / FA 1090) GN=rpsB PE=3 SV=1 - [RS2_NEIG1]	355.168	85.54	1	25	25	195	0.997636	187	13.9989	0.954609	185	17.365	0.919528	184	16.8094	2.04277e+10	242	26.9	9.02686
Q5F5P8	Ribosomal RNA small subunit methyltransferase B OS=Neisseria gonorrhoeae (strain ATCC 700825 / FA 1090) GN=NGO_1869 PE=3 SV=1 - [Q5F5P8_NEIG1]	137.123	71.6	1	25	25	60	1.09052	53	14.8418	0.980109	53	17.7891	0.934929	53	26.5861	4.80766e+08	419	46.2871	8.32373
Q5F6M2	Cell division protein FtsA OS=Neisseria gonorrhoeae (strain ATCC 700825 / FA 1090) GN=ftsA PE=3 SV=1 - [Q5F6M2_NEIG1]	209.809	70.05	1	25	25	101	1.0941	92	11.0426	0.947443	92	15.9009	0.901378	92	18.4262	2.89596e+09	414	44.0271	5.51611
Q5F6X5	Na(+)-translocating NADH-quinone reductase subunit F OS=Neisseria gonorrhoeae (strain ATCC 700825 / FA 1090) GN=nqrF PE=3 SV=1 - [NQRF_NEIG1]	190.86	59.26	1	25	25	81	0.783525	81	17.3441	0.892538	81	17.4516	0.69811	81	22.0634	2.23048e+09	405	45.1436	5.22412
Q5F9N3	Uroporphyrin-III methyltransferase OS=Neisseria gonorrhoeae (strain ATCC 700825 / FA 1090) GN=NGO_0360 PE=4 SV=2 - [Q5F9N3_NEIG1]	252.664	55.18	1	25	25	87	1.01549	83	11.3209	0.700188	83	14.8259	0.470256	83	33.1015	2.0682e+09	444	48.326	5.23682
Q5F5T9	50S ribosomal protein L5 OS=Neisseria gonorrhoeae (strain ATCC 700825 / FA 1090) GN=rplE PE=3 SV=1 - [RL5_NEIG1]	330.286	78.21	1	24	24	147	1.04845	147	11.9107	0.977075	147	18.6484	0.927573	147	24.1209	1.21042e+10	179	20.3659	9.5249
Q5F689	Pilus assembly protein PilF OS=Neisseria gonorrhoeae (strain ATCC 700825 / FA 1090) GN=NGO_1673 PE=4 SV=1 - [Q5F689_NEIG1]	160.367	58.96	1	24	24	76	1.12636	61	10.6202	0.7384	61	16.7477	0.739089	61	20.4312	1084798334	558	61.8519	5.89697
Q5F6I5	ABC transporter ATP-binding protein OS=Neisseria gonorrhoeae (strain ATCC 700825 / FA 1090) GN=NGO_1573 PE=4 SV=1 - [Q5F6I5_NEIG1]	128.531	54.66	1	24	24	46	1.03644	44	14.733	0.894361	45	20.0079	0.784346	44	25.4951	3.92896e+08	558	61.9962	5.63037
Q5F6S7	NAD(P) transhydrogenase subunit alpha OS=Neisseria gonorrhoeae (strain ATCC 700825 / FA 1090) GN=pntA PE=3 SV=1 - [Q5F6S7_NEIG1]	139.802	63.48	1	24	24	55	1.03782	53	9.0409	0.922816	53	12.6264	0.928708	53	20.1601	1.55275e+09	512	53.7416	8.08936
Q5F7D2	Peptidase OS=Neisseria gonorrhoeae (strain ATCC 700825 / FA 1090) GN=NGO_1246 PE=4 SV=1 - [Q5F7D2_NEIG1]	202.599	66.29	1	24	24	75	1.17912	73	14.073	0.860791	73	14.0815	0.884141	72	25.709	1.53177e+09	350	39.449	7.62061
Q5F9P9	Elongation factor 4 OS=Neisseria gonorrhoeae (strain ATCC 700825 / FA 1090) GN=lepA PE=3 SV=1 - [LEPA_NEIG1]	132.019	40.2	1	24	24	53	1.0535	52	9.66038	0.78383	52	16.5834	0.599768	52	27.6334	3.9979e+08	597	65.9605	5.45264
Q5F9W0	Outer membrane protein assembly factor BamD OS=Neisseria gonorrhoeae (strain ATCC 700825 / FA 1090) GN=bamD PE=3 SV=1 - [Q5F9W0_NEIG1]	316.431	71.54	1	24	24	149	1.0315	135	13.742	0.916823	135	11.9203	0.889178	135	19.4449	7.28806e+09	267	30.8196	8.86572
Q5FA43	Protein translocase subunit SecD OS=Neisseria gonorrhoeae (strain ATCC 700825 / FA 1090) GN=secD PE=3 SV=2 - [Q5FA43_NEIG1]	203.789	50.57	1	24	24	114	1.05349	102	15.2966	0.912732	101	15.6873	0.934338	102	16.6239	3.23981e+09	617	66.7041	6.18896
Q5FAC9	Pilus assembly protein PilP OS=Neisseria gonorrhoeae (strain ATCC 700825 / FA 1090) GN=NGO_0097 PE=4 SV=1 - [Q5FAC9_NEIG1]	453.372	72.86	1	24	24	226	0.958602	195	13.2079	0.917567	195	17.527	0.83453	194	18.6646	1.39512e+10	199	22.2417	9.15869
A0A0H4J5B4	Opacity protein opA54 OS=Neisseria gonorrhoeae (strain ATCC 700825 / FA 1090) GN=NGO_00350 PE=4 SV=1 - [A0A0H4J5B4_NEIG1]	191.103	76.86	1	8	23	108	0.301152	13	28.8277	0.449779	13	23.9267	0.342957	13	37.4805	1.74371e+10	229	25.9973	9.89111
Q5F4W6	Membrane protein insertase YidC OS=Neisseria gonorrhoeae (strain ATCC 700825 / FA 1090) GN=yidC PE=3 SV=1 - [YIDC_NEIG1]	154.378	44.22	1	23	23	76	1.13985	67	15.1839	0.864795	67	14.4959	0.847394	67	22.9179	5.76399e+09	545	60.5022	8.646
Q5F5B5	ABC transporter substrate-binding protein OS=Neisseria gonorrhoeae (strain ATCC 700825 / FA 1090) GN=NGO_2014 PE=1 SV=1 - [Q5F5B5_NEIG1]	431.691	72.89	1	23	23	228	0.804386	194	18.0219	1.1146	194	14.4927	0.983589	194	15.1612	1.46915e+10	284	30.1818	6.15088
Q5F5W0	Valine--tRNA ligase OS=Neisseria gonorrhoeae (strain ATCC 700825 / FA 1090) GN=valS PE=3 SV=1 - [SYV_NEIG1]	73.2834	30.48	1	23	23	35	1.08447	33	6.95634	0.837382	33	11.9651	0.98256	33	14.4648	4.27375e+08	945	106.266	5.68115
Q5F693	Type II secretion system protein F OS=Neisseria gonorrhoeae (strain ATCC 700825 / FA 1090) GN=NGO_1669 PE=3 SV=1 - [Q5F693_NEIG1]	457.403	51.22	1	23	23	175	0.999932	167	12.4125	0.971547	168	19.9958	0.945786	167	28.5958	1.55349e+10	410	45.3029	9.48096
Q5F7C5	Putrescine-binding periplasmic protein OS=Neisseria gonorrhoeae (strain ATCC 700825 / FA 1090) GN=NGO_1253 PE=3 SV=2 - [Q5F7C5_NEIG1]	239.287	62.73	1	21	23	99	1.00881	65	10.8861	0.946066	65	15.8042	0.917533	65	17.6127	3.7676e+09	381	42.5165	6.59521
Q5F7E2	Acetolactate synthase OS=Neisseria gonorrhoeae (strain ATCC 700825 / FA 1090) GN=NGO_1236 PE=3 SV=1 - [Q5F7E2_NEIG1]	97.4656	47.83	1	23	23	38	1.16301	37	10.3008	0.779861	37	20.7807	0.850006	37	23.651	2.11782e+08	575	62.8161	6.13818
Q5F7H8	ATP-dependent helicase OS=Neisseria gonorrhoeae (strain ATCC 700825 / FA 1090) GN=NGO_1199 PE=4 SV=2 - [Q5F7H8_NEIG1]	81.9202	26.13	1	23	23	30	1.1299	29	11.1978	0.893942	29	13.4789	0.99366	29	15.2274	5.23335e+08	1064	120.423	9.02686
Q5F916	Cell division protein FtsK OS=Neisseria gonorrhoeae (strain ATCC 700825 / FA 1090) GN=NGO_0590 PE=3 SV=2 - [Q5F916_NEIG1]	149.421	34.73	1	23	23	65	1.05734	46	11.7677	0.886973	46	10.3207	0.923155	46	15.6859	3.92023e+08	812	88.0584	8.5874
Q5FA28	Putrescine-binding periplasmic protein OS=Neisseria gonorrhoeae (strain ATCC 700825 / FA 1090) GN=NGO_0206 PE=3 SV=1 - [Q5FA28_NEIG1]	358.354	57.14	1	22	23	157	1.02525	147	11.5001	0.974684	147	16.4955	1.08717	147	20.3006	1.02621e+10	378	41.1558	5.87158
Q5F4Z2	ATP synthase subunit alpha OS=Neisseria gonorrhoeae (strain ATCC 700825 / FA 1090) GN=atpA PE=3 SV=1 - [ATPA_NEIG1]	147.453	52.62	1	22	22	57	1.1585	56	11.0602	0.909643	56	14.2268	0.800563	56	14.7946	7.47544e+08	515	55.2067	5.57959
Q5F5L5	Twitching motility protein PilT OS=Neisseria gonorrhoeae (strain ATCC 700825 / FA 1090) GN=NGO_1908 PE=4 SV=1 - [Q5F5L5_NEIG1]	176.895	75.5	1	22	22	94	0.931548	87	16.7941	0.81791	87	17.7142	0.607692	87	38.194	2.47133e+09	347	37.9756	6.93213
Q5F649	DSBA oxidoreductase OS=Neisseria gonorrhoeae (strain ATCC 700825 / FA 1090) GN=NGO_1717 PE=4 SV=1 - [Q5F649_NEIG1]	399.921	67.95	1	22	22	166	1.06643	154	13.0172	0.963693	154	13.433	0.995597	154	16.7765	6.58277e+09	234	25.404	5.87158
Q5F777	Guanosine-3',5'-bis(Diphosphate) 3'-pyrophosphohydrolase OS=Neisseria gonorrhoeae (strain ATCC 700825 / FA 1090) GN=NGO_1308 PE=3 SV=1 - [Q5F777_NEIG1]	125.172	36.63	1	22	22	48	1.17553	44	11.104	0.963753	44	9.65915	0.89741	44	16.5867	2.69913e+08	718	80.1078	8.67529
Q5F874	2-oxoglutarate dehydrogenase OS=Neisseria gonorrhoeae (strain ATCC 700825 / FA 1090) GN=sucA PE=4 SV=1 - [Q5F874_NEIG1]	85.5068	27.92	1	22	22	32	1.05241	32	7.89725	0.977348	32	13.1782	1.03304	32	14.8131	2.57513e+08	942	105.053	6.771
Q5F8X1	Lactate dehydrogenase OS=Neisseria gonorrhoeae (strain ATCC 700825 / FA 1090) GN=lldD PE=4 SV=1 - [Q5F8X1_NEIG1]	230.492	63.59	1	22	22	112	0.975064	103	14.4453	1.03528	103	21.8285	0.912294	104	22.1682	4.06119e+09	390	43.369	7.10791
Q5F8Z6	Ribonucleoside-diphosphate reductase OS=Neisseria gonorrhoeae (strain ATCC 700825 / FA 1090) GN=NGO_0614 PE=3 SV=1 - [Q5F8Z6_NEIG1]	74.4061	34.12	1	22	22	33	1.13186	33	7.41996	0.741506	33	21.5176	0.727076	33	30.5045	1.82993e+08	759	85.1152	6.20166
Q5FAC4	Cytochrome C biogenesis protein OS=Neisseria gonorrhoeae (strain ATCC 700825 / FA 1090) GN=NGO_0102 PE=4 SV=2 - [Q5FAC4_NEIG1]	117.126	33.23	1	22	22	47	0.997105	47	9.07829	0.853295	47	22.1236	0.844509	46	26.227	5.98145e+08	650	73.7812	8.79248
A0A0H4IT81	Opacity protein opA54 OS=Neisseria gonorrhoeae (strain ATCC 700825 / FA 1090) GN=NGO_09965 PE=4 SV=1 - [A0A0H4IT81_NEIG1]	190.946	73.62	1	6	21	82	0.665175	20	11.6012	0.847076	20	9.84635	1.8395	20	45.4854	6.27374e+09	235	26.6903	9.65674
A0A0H4IW93	Sulfatase OS=Neisseria gonorrhoeae (strain ATCC 700825 / FA 1090) GN=NGO_06735 PE=4 SV=1 - [A0A0H4IW93_NEIG1]	134.177	53.6	1	21	21	64	1.04845	56	15.2113	0.915609	56	14.2846	0.916358	56	19.4688	1.42342e+09	472	53.2499	7.07861
Q5F505	Lytic murein transglycosylase OS=Neisseria gonorrhoeae (strain ATCC 700825 / FA 1090) GN=NGO_2135 PE=4 SV=1 - [Q5F505_NEIG1]	147.218	45.94	1	21	21	52	1.00564	51	13.9728	0.817275	51	15.6686	0.808689	51	12.8018	3.53034e+08	616	67.4891	9.18799
Q5F5T3	30S ribosomal protein S3 OS=Neisseria gonorrhoeae (strain ATCC 700825 / FA 1090) GN=rpsC PE=3 SV=1 - [RS3_NEIG1]	755.892	73.91	1	21	21	355	1.03047	313	17.0265	0.977398	319	23.7113	0.969353	318	27.0313	2.63046e+10	230	25.8098	10.4185
Q5F5V1	30S ribosomal protein S4 OS=Neisseria gonorrhoeae (strain ATCC 700825 / FA 1090) GN=rpsD PE=3 SV=1 - [RS4_NEIG1]	335.541	61.65	1	21	21	135	0.879529	129	14.4396	1.13623	129	32.5271	1.10513	129	31.9287	7.82863e+09	206	23.2355	9.99365
Q5F614	Membrane protein OS=Neisseria gonorrhoeae (strain ATCC 700825 / FA 1090) GN=NGO_1752 PE=4 SV=2 - [Q5F614_NEIG1]	174.595	46.17	1	21	21	77	1.01496	74	13.0794	0.875743	74	19.1685	0.872505	73	25.6186	2.15656e+09	483	53.4471	8.80713
Q5F6A0	Lipopolysaccharide assembly protein B OS=Neisseria gonorrhoeae (strain ATCC 700825 / FA 1090) GN=lapB PE=3 SV=1 - [Q5F6A0_NEIG1]	142.376	57.84	1	21	21	58	1.0676	55	9.27167	0.923831	55	11.8601	0.887388	55	18.1626	8.00695e+08	389	44.4746	7.13721
Q5F6I1	Membrane protein OS=Neisseria gonorrhoeae (strain ATCC 700825 / FA 1090) GN=NGO_1577 PE=3 SV=1 - [Q5F6I1_NEIG1]	976.502	57.2	1	21	21	573	0.919618	491	14.6485	0.812229	488	16.6644	0.740941	490	23.5919	1.01121e+11	236	25.5241	8.646
Q5F6W9	Probable protein kinase UbiB OS=Neisseria gonorrhoeae (strain ATCC 700825 / FA 1090) GN=ubiB PE=3 SV=1 - [Q5F6W9_NEIG1]	123.254	51.29	1	21	21	51	1.11477	51	11.517	0.875121	51	16.4895	0.866625	51	17.8763	4.71687e+08	503	57.2946	8.79248
Q5F7L8	ABC transporter substrate-binding protein OS=Neisseria gonorrhoeae (strain ATCC 700825 / FA 1090) GN=NGO_1152 PE=3 SV=1 - [Q5F7L8_NEIG1]	258.633	78.73	1	21	21	126	0.939356	119	13.0053	0.991301	119	21.9824	0.917096	119	24.9405	8.91057e+09	268	28.8405	5.77002
Q5F805	RNA polymerase sigma factor RpoD OS=Neisseria gonorrhoeae (strain ATCC 700825 / FA 1090) GN=rpoD PE=3 SV=1 - [Q5F805_NEIG1]	133.986	35.67	1	21	21	54	1.15377	48	10.5202	0.943065	48	16.5483	0.984439	48	20.1877	556146655	642	73.6343	4.99561
Q5F862	Methylenetetrahydrofolate reductase OS=Neisseria gonorrhoeae (strain ATCC 700825 / FA 1090) GN=NGO_0929 PE=3 SV=1 - [Q5F862_NEIG1]	228.313	75.68	1	21	21	86	1.09007	82	11.4259	0.736108	82	14.5008	0.653338	82	23.6756	2.54377e+09	292	33.0771	7.02002
Q5F8U2	SAM-dependent methyltransferase OS=Neisseria gonorrhoeae (strain ATCC 700825 / FA 1090) GN=NGO_0668 PE=4 SV=1 - [Q5F8U2_NEIG1]	150.032	60.05	1	21	21	56	1.06098	54	10.5268	0.839005	54	21.351	0.781421	54	22.0431	4.35254e+08	418	46.4386	8.88037
Q5F598	Cytochrome C OS=Neisseria gonorrhoeae (strain ATCC 700825 / FA 1090) GN=NGO_2031 PE=4 SV=2 - [Q5F598_NEIG1]	248.125	61.8	1	20	20	166	0.912538	141	11.7402	0.89782	141	18.8074	0.820243	141	25.5113	5.05236e+09	267	30.4793	8.92432
Q5F5G3	Protease OS=Neisseria gonorrhoeae (strain ATCC 700825 / FA 1090) GN=NGO_1963 PE=4 SV=1 - [Q5F5G3_NEIG1]	99.9757	60.37	1	20	20	49	1.06091	49	13.9657	0.911375	49	24.6317	0.91413	49	23.729	8.19672e+08	328	35.9408	9.40771
Q5F666	Signal recognition particle protein OS=Neisseria gonorrhoeae (strain ATCC 700825 / FA 1090) GN=ffh PE=3 SV=1 - [Q5F666_NEIG1]	84.7944	41.67	1	20	20	45	1.02832	41	11.564	1.01185	41	10.4006	1.00903	41	15.0813	668116292	456	49.4692	9.17334
Q5F6V5	ABC transporter substrate-binding protein OS=Neisseria gonorrhoeae (strain ATCC 700825 / FA 1090) GN=NGO_1440 PE=3 SV=1 - [Q5F6V5_NEIG1]	88.3075	51.28	1	20	20	36	1.3389	31	11.0158	1.21422	31	24.7297	1.29761	31	26.2615	9.71771e+08	392	41.7006	8.47021
Q5F823	Thiol:disulfide interchange protein DsbD OS=Neisseria gonorrhoeae (strain ATCC 700825 / FA 1090) GN=dsbD PE=3 SV=2 - [Q5F823_NEIG1]	319.647	34.78	1	20	20	140	1.2583	122	13.2554	0.916297	122	14.625	1.09245	122	17.6735	6.46055e+09	601	64.8997	6.80029
Q5F8I5	Stomatin 2 OS=Neisseria gonorrhoeae (strain ATCC 700825 / FA 1090) GN=NGO_0788 PE=4 SV=1 - [Q5F8I5_NEIG1]	225.204	76.83	1	20	20	129	1.08887	103	16.2237	1.02707	103	14.7373	0.977378	103	26.1927	5.3297e+09	315	34.4562	5.79541
Q5F8Z2	Enolase OS=Neisseria gonorrhoeae (strain ATCC 700825 / FA 1090) GN=eno PE=3 SV=1 - [ENO_NEIG1]	109.01	50.47	1	20	20	45	1.12855	44	9.0169	0.650186	44	19.3203	0.450521	44	34.1066	1.51317e+09	428	46.083	4.89404
Q5F932	Peptidase S41 OS=Neisseria gonorrhoeae (strain ATCC 700825 / FA 1090) GN=NGO_0572 PE=3 SV=1 - [Q5F932_NEIG1]	94.4009	43.99	1	20	20	39	1.08284	37	10.7842	1.02699	37	15.6254	0.963846	37	17.4489	5.33736e+08	491	52.7028	8.82178
Q5F9H9	Poly(A) polymerase I OS=Neisseria gonorrhoeae (strain ATCC 700825 / FA 1090) GN=pcnB PE=3 SV=1 - [Q5F9H9_NEIG1]	156.243	46.68	1	20	20	63	1.08544	58	13.7749	1.08025	58	17.2518	1.11532	58	25.3861	6.90936e+08	452	51.3748	9.80322
Q5F9P7	Twitching motility protein PilT OS=Neisseria gonorrhoeae (strain ATCC 700825 / FA 1090) GN=NGO_0346 PE=4 SV=2 - [Q5F9P7_NEIG1]	192.406	57.98	1	20	20	86	0.998672	82	14.472	1.0578	82	13.2675	0.797964	82	16.3274	1.8802e+09	376	42.1887	6.34131
Q5F9Z8	Cell division protein ZipA OS=Neisseria gonorrhoeae (strain ATCC 700825 / FA 1090) GN=NGO_0236 PE=3 SV=1 - [Q5F9Z8_NEIG1]	205.741	52.57	1	20	20	124	1.11974	112	14.7473	1.02053	112	19.3829	1.05404	112	27.7209	1.93353e+09	428	46.973	6.39209
Q5FA34	Phosphoenolpyruvate synthase OS=Neisseria gonorrhoeae (strain ATCC 700825 / FA 1090) GN=NGO_0200 PE=3 SV=1 - [Q5FA34_NEIG1]	78.3096	30.73	1	20	20	27	1.08372	27	9.53795	0.869332	27	16.4288	0.833969	27	12.4289	217894393	794	87.181	5.14795
Q5FAC8	Pilus assembly protein PilM OS=Neisseria gonorrhoeae (strain ATCC 700825 / FA 1090) GN=NGO_0098 PE=4 SV=1 - [Q5FAC8_NEIG1]	226.028	65.23	1	20	20	133	0.992494	89	12.2841	0.888253	89	14.3379	0.677879	88	25.349	3.71129e+09	371	41.2852	5.2749
Q5FAD0	Pilus assembly protein PilO OS=Neisseria gonorrhoeae (strain ATCC 700825 / FA 1090) GN=NGO_0096 PE=4 SV=1 - [Q5FAD0_NEIG1]	814.776	87.44	1	20	20	432	0.990511	310	14.5013	0.936426	308	14.8292	0.854199	308	16.9649	1.43441e+10	215	23.3311	5.13525
A0A0H4IWD4	Opacity protein opA54 OS=Neisseria gonorrhoeae (strain ATCC 700825 / FA 1090) GN=NGO_07725 PE=4 SV=1 - [A0A0H4IWD4_NEIG1]	176.816	73	1	6	19	85	0.890967	15	25.7879	0.952538	15	18.5144	1.07777	15	26.3863	1.07195e+10	237	27.1817	9.86182
Q5F4X8	Lipid A export ATP-binding/permease protein MsbA OS=Neisseria gonorrhoeae (strain ATCC 700825 / FA 1090) GN=msbA PE=3 SV=1 - [MSBA_NEIG1]	158.651	29.26	1	19	19	90	1.05512	69	13.9659	0.848143	69	16.3861	0.84951	69	18.3317	1814670721	622	68.759	8.11865
Q5F4Y7	Glycine--tRNA ligase beta subunit OS=Neisseria gonorrhoeae (strain ATCC 700825 / FA 1090) GN=glyS PE=3 SV=1 - [SYGB_NEIG1]	73.466	39.45	1	19	19	30	1.0288	28	9.7823	0.710215	28	29.4049	0.6282	28	35.4975	2.05761e+08	687	74.4053	5.75732
Q5F571	Trifunctional thioredoxin/methionine sulfoxide reductase A/B protein OS=Neisseria gonorrhoeae (strain ATCC 700825 / FA 1090) GN=NGO_2059 PE=3 SV=1 - [Q5F571_NEIG1]	77.8729	34.1	1	19	19	30	0.960588	30	9.40584	0.915714	30	14.4928	0.902693	30	16.0365	4.16829e+08	522	58.0211	7.48877
Q5F6H4	Adhesin MafA 2/3 OS=Neisseria gonorrhoeae (strain ATCC 700825 / FA 1090) GN=mafA2 PE=3 SV=1 - [MAFA2_NEIG1]	146.123	58.47	1	17	19	58	1.08049	48	24.1384	0.735337	48	21.929	0.926692	48	19.5426	8.32203e+08	313	33.9054	9.0415
Q5F6Q7	Phospholipase A1 OS=Neisseria gonorrhoeae (strain ATCC 700825 / FA 1090) GN=NGO_1492 PE=4 SV=2 - [Q5F6Q7_NEIG1]	166.941	63.47	1	19	19	69	0.872664	56	10.7922	0.731564	55	18.7448	0.786433	56	19.2272	1.11768e+09	375	42.0761	8.98291
Q5F759	Cytochrome OS=Neisseria gonorrhoeae (strain ATCC 700825 / FA 1090) GN=NGO_1328 PE=4 SV=1 - [Q5F759_NEIG1]	445.284	65.23	1	19	19	287	0.872348	194	14.2213	0.929304	194	16.1032	0.795114	194	21.5501	1.03781e+10	279	28.7374	6.30322
Q5F7E7	Aconitate hydratase B OS=Neisseria gonorrhoeae (strain ATCC 700825 / FA 1090) GN=NGO_1231 PE=3 SV=1 - [Q5F7E7_NEIG1]	51.2468	30.31	1	19	19	26	1.0696	24	15.2991	1.00481	24	17.7785	0.996724	24	21.5139	1.05212e+08	861	92.6727	5.73193
Q5F7H1	UvrABC system protein A OS=Neisseria gonorrhoeae (strain ATCC 700825 / FA 1090) GN=uvrA PE=3 SV=1 - [Q5F7H1_NEIG1]	67.8468	24.97	1	19	19	26	1.08687	25	8.75998	0.901442	25	17.2118	0.785083	25	19.1894	1.51545e+08	949	105.411	7.10791
Q5F8M9	Protein RecA OS=Neisseria gonorrhoeae (strain ATCC 700825 / FA 1090) GN=recA PE=3 SV=1 - [RECA_NEIG1]	220.569	64.94	1	19	19	89	1.07773	84	12.592	1.02114	83	19.9173	0.940042	83	20.9921	2.99503e+09	348	37.6193	5.19873
Q5F940	Acetyltransferase component of pyruvate dehydrogenase complex OS=Neisseria gonorrhoeae (strain ATCC 700825 / FA 1090) GN=NGO_0564 PE=3 SV=1 - [Q5F940_NEIG1]	152.224	36.86	1	19	19	65	1.08556	63	11.7258	1.07901	63	15.3311	1.13412	64	21.8759	3.47839e+09	529	54.6588	5.37646
Q5FA15	Argininosuccinate lyase OS=Neisseria gonorrhoeae (strain ATCC 700825 / FA 1090) GN=argH PE=3 SV=1 - [ARLY_NEIG1]	76.5636	51.97	1	19	19	40	1.07417	35	10.2489	1.00267	35	18.8681	1.14926	35	20.2819	3.49477e+08	458	51.2771	5.74463
Q5FA56	Histidine kinase OS=Neisseria gonorrhoeae (strain ATCC 700825 / FA 1090) GN=NGO_0176 PE=4 SV=1 - [Q5FA56_NEIG1]	127.814	52.35	1	19	19	50	1.20277	47	8.69516	0.984314	47	10.4985	1.11535	47	22.6054	4.88199e+08	468	52.9467	7.63525
Q5FAH6	Acetyl-CoA carboxylase OS=Neisseria gonorrhoeae (strain ATCC 700825 / FA 1090) GN=NGO_0044 PE=4 SV=1 - [Q5FAH6_NEIG1]	110.662	52.98	1	19	19	46	1.07111	42	12.8174	0.83587	42	21.9151	0.743391	42	27.5116	7.38544e+08	453	49.6113	6.58057
Q5F7H2	Phosphatidylserine decarboxylase proenzyme OS=Neisseria gonorrhoeae (strain ATCC 700825 / FA 1090) GN=psd PE=3 SV=1 - [PSD_NEIG1]	149.703	55.98	1	18	18	57	1.05724	54	9.94634	0.90321	54	15.6159	0.828885	54	16.5708	1.15601e+09	259	28.2767	8.14795
Q5F898	D-lactate dehydrogenase OS=Neisseria gonorrhoeae (strain ATCC 700825 / FA 1090) GN=NGO_0890 PE=4 SV=1 - [Q5F898_NEIG1]	107.609	36.41	1	18	18	42	0.982019	42	14.6368	0.889771	42	13.9367	0.730811	42	22.5784	5.30145e+08	563	63.35	6.87354
Q5F8S5	ATPase P OS=Neisseria gonorrhoeae (strain ATCC 700825 / FA 1090) GN=NGO_0685 PE=3 SV=1 - [Q5F8S5_NEIG1]	111.236	24.69	1	18	18	32	1.09941	31	7.75605	0.877572	31	13.5858	0.969824	31	15.1355	506612131	818	88.7081	6.3667
Q5F8Y3	Murein transglycosylase OS=Neisseria gonorrhoeae (strain ATCC 700825 / FA 1090) GN=NGO_0626 PE=4 SV=1 - [Q5F8Y3_NEIG1]	94.6566	49.86	1	18	18	42	0.959717	40	11.2549	0.870548	40	16.046	0.823171	40	18.8835	3.00101e+08	363	39.7961	8.26514
Q5F938	Proline--tRNA ligase OS=Neisseria gonorrhoeae (strain ATCC 700825 / FA 1090) GN=proS PE=3 SV=1 - [SYP_NEIG1]	52.8616	38.42	1	18	18	25	1.55194	24	20.0387	0.725481	24	17.5764	0.853867	24	12.4951	2.74228e+08	570	62.828	5.33838
Q5F9U1	50S ribosomal protein L20 OS=Neisseria gonorrhoeae (strain ATCC 700825 / FA 1090) GN=rplT PE=3 SV=1 - [RL20_NEIG1]	311.657	68.07	1	18	18	151	0.923982	151	14.0511	0.800366	151	16.9674	0.738942	148	19.3383	3.19513e+10	119	13.6716	11.6343
Q5FAE3	Protein-PII uridylyltransferase OS=Neisseria gonorrhoeae (strain ATCC 700825 / FA 1090) GN=NGO_0083 PE=4 SV=1 - [Q5FAE3_NEIG1]	65.2922	38.21	1	18	18	26	1.0223	26	11.1461	0.981208	26	13.7129	0.907143	26	18.2126	2.0537e+08	636	70.659	7.28369
O87407	GTPase Der OS=Neisseria gonorrhoeae (strain ATCC 700825 / FA 1090) GN=der PE=3 SV=1 - [DER_NEIG1]	93.8153	38.56	1	17	17	40	1.06665	34	11.1723	0.87308	34	25.6985	0.982292	34	24.5964	3.56354e+08	485	53.9946	9.48096
Q5F4X9	GMP synthase [glutamine-hydrolyzing] OS=Neisseria gonorrhoeae (strain ATCC 700825 / FA 1090) GN=guaA PE=3 SV=1 - [GUAA_NEIG1]	64.4671	35.32	1	17	17	26	0.991692	26	11.5077	0.919469	26	15.498	0.816794	26	17.8447	2.62238e+08	521	57.5895	5.90967
Q5F570	Signal recognition particle receptor FtsY OS=Neisseria gonorrhoeae (strain ATCC 700825 / FA 1090) GN=ftsY PE=3 SV=1 - [Q5F570_NEIG1]	182.699	55.58	1	17	17	85	1.07914	69	17.6677	1.07364	69	20.644	0.910799	69	18.6757	1.60399e+09	421	44.7316	5.22412
Q5F581	Murein transglycosylase OS=Neisseria gonorrhoeae (strain ATCC 700825 / FA 1090) GN=NGO_2048 PE=1 SV=1 - [Q5F581_NEIG1]	148.824	55.78	1	17	17	65	1.02553	62	12.4635	0.848262	60	20.3198	0.88186	61	27.2262	4.34278e+08	441	47.9866	9.74463
Q5F5E9	Probable malate:quinone oxidoreductase OS=Neisseria gonorrhoeae (strain ATCC 700825 / FA 1090) GN=mqo PE=3 SV=1 - [MQO_NEIG1]	71.6664	42.83	1	17	17	28	1.03016	26	7.89289	0.872073	26	12.4577	0.861406	26	23.7021	2.32949e+08	488	54.1235	6.1001
Q5F679	Hemolysin D OS=Neisseria gonorrhoeae (strain ATCC 700825 / FA 1090) GN=NGO_1683 PE=4 SV=2 - [Q5F679_NEIG1]	88.7868	46.61	1	17	17	32	1.16214	32	8.10576	1.00904	32	13.8199	1.23084	32	19.382	4.02627e+08	384	41.4447	8.76318
Q5F6L1	Cytochrome C biogenesis protein CcmE OS=Neisseria gonorrhoeae (strain ATCC 700825 / FA 1090) GN=NGO_1540 PE=4 SV=1 - [Q5F6L1_NEIG1]	59.0088	37.41	1	17	17	24	1.15009	23	6.95226	0.873479	23	17.302	0.902041	23	18.7418	4.62551e+08	548	61.1234	9.11475
Q5F7G6	CTP synthase OS=Neisseria gonorrhoeae (strain ATCC 700825 / FA 1090) GN=pyrG PE=3 SV=1 - [PYRG_NEIG1]	49.0019	34.74	1	17	17	21	1.00439	21	11.6229	0.771744	21	22.9207	0.662589	21	29.0945	6.13125e+08	544	59.8037	6.23975
Q5F8V0	Aspartyl/glutamyl-tRNA(Asn/Gln) amidotransferase subunit B OS=Neisseria gonorrhoeae (strain ATCC 700825 / FA 1090) GN=gatB PE=3 SV=1 - [GATB_NEIG1]	75.998	44.96	1	17	17	29	1.01882	29	11.9938	0.873185	29	11.9415	0.875097	29	16.21	8.7635e+08	476	51.6804	5.19873
Q5F9E3	Pilus assembly protein PilX OS=Neisseria gonorrhoeae (strain ATCC 700825 / FA 1090) GN=NGO_0455 PE=4 SV=1 - [Q5F9E3_NEIG1]	187.574	67	1	17	17	87	1.07556	73	9.59296	0.872274	73	18.1546	0.870446	73	32.5536	7.29179e+09	203	21.9531	8.11865
Q5F9E6	Ferrous iron transporter B OS=Neisseria gonorrhoeae (strain ATCC 700825 / FA 1090) GN=NGO_0452 PE=4 SV=1 - [Q5F9E6_NEIG1]	219.356	60.18	1	17	17	86	1.06268	75	11.5561	0.929492	75	11.638	0.881228	75	13.3233	2.20236e+09	221	24.6714	8.55811
Q5F9Q0	Signal peptidase I OS=Neisseria gonorrhoeae (strain ATCC 700825 / FA 1090) GN=NGO_0343 PE=3 SV=1 - [Q5F9Q0_NEIG1]	105.672	53.69	1	17	17	64	1.14251	51	20.2064	0.931286	51	16.6944	0.952352	51	21.4278	2.48935e+09	339	37.5489	6.25244
Q5FA46	Butanediol dehydrogenase OS=Neisseria gonorrhoeae (strain ATCC 700825 / FA 1090) GN=NGO_0186 PE=3 SV=1 - [Q5FA46_NEIG1]	105.017	53.95	1	17	17	43	0.911386	41	12.1401	0.89973	41	20.0292	0.768185	41	30.1641	5.37579e+08	354	37.9088	5.87158
O87406	UPF0070 protein NGO0425 OS=Neisseria gonorrhoeae (strain ATCC 700825 / FA 1090) GN=NGO0425 PE=3 SV=1 - [Y425_NEIG1]	248.679	76.08	1	16	16	101	1.03678	86	17.9992	0.920591	82	14.7862	0.930574	85	13.5471	3449370819	209	23.1349	5.41455
Q5F5H1	Uncharacterized protein OS=Neisseria gonorrhoeae (strain ATCC 700825 / FA 1090) GN=NGO_1955 PE=4 SV=1 - [Q5F5H1_NEIG1]	53.4276	13.32	1	16	16	22	1.00629	21	5.99348	0.892437	21	7.19951	0.840252	21	17.7297	1.53573e+08	1389	147.15	9.5249
Q5F5J3	Glyceraldehyde-3-phosphate dehydrogenase OS=Neisseria gonorrhoeae (strain ATCC 700825 / FA 1090) GN=NGO_1931 PE=3 SV=1 - [Q5F5J3_NEIG1]	227.969	52.4	1	16	16	86	0.911741	85	16.6128	1.06893	84	20.0075	0.950635	85	20.6813	1.28289e+09	334	35.7384	5.73193
Q5F5Q0	ATPase OS=Neisseria gonorrhoeae (strain ATCC 700825 / FA 1090) GN=NGO_1867 PE=4 SV=1 - [Q5F5Q0_NEIG1]	76.8586	29.75	1	16	16	37	1.09273	33	15.7468	0.845098	33	14.6647	0.895578	33	18.8367	5.5331e+08	706	76.6731	6.50732
Q5F5R2	50S ribosomal protein L1 OS=Neisseria gonorrhoeae (strain ATCC 700825 / FA 1090) GN=rplA PE=3 SV=1 - [RL1_NEIG1]	63.9563	71.43	1	16	16	34	1.16844	34	16.7138	0.735163	34	22.3548	0.838214	34	23.5831	1.19692e+09	231	24.107	9.5835
Q5F652	Peptidylprolyl isomerase OS=Neisseria gonorrhoeae (strain ATCC 700825 / FA 1090) GN=NGO_1714 PE=4 SV=2 - [Q5F652_NEIG1]	71.6403	59.94	1	16	16	32	1.00841	28	12.2031	1.02062	28	17.8883	0.967203	28	30.4387	4.94197e+08	332	35.7828	9.18799
Q5F6M1	Cell division protein FtsQ OS=Neisseria gonorrhoeae (strain ATCC 700825 / FA 1090) GN=ftsQ PE=3 SV=1 - [FTSQ_NEIG1]	92.4161	50	1	16	16	32	1.18776	32	11.0601	0.878105	32	15.5072	1.00556	32	17.8213	5.95897e+08	242	27.8903	9.46631
Q5F7V7	Fimb protein OS=Neisseria gonorrhoeae (strain ATCC 700825 / FA 1090) GN=NGO_1060 PE=4 SV=1 - [Q5F7V7_NEIG1]	175.352	46.74	1	16	16	65	1.07174	65	14.0245	0.94196	65	14.9529	1.00234	65	18.4013	2.14908e+09	261	29.1317	8.71924
Q5F875	Dihydrolipoyllysine-residue succinyltransferase component of 2-oxoglutarate dehydrogenase complex OS=Neisseria gonorrhoeae (strain ATCC 700825 / FA 1090) GN=NGO_0916 PE=3 SV=1 - [Q5F875_NEIG1]	142.591	51.91	1	16	16	54	1.07004	49	13.808	1.02055	49	19.9321	0.951739	49	21.1273	6.65386e+08	393	41.6591	5.26221
Q5F8T6	3-isopropylmalate dehydrogenase OS=Neisseria gonorrhoeae (strain ATCC 700825 / FA 1090) GN=leuB PE=3 SV=1 - [LEU3_NEIG1]	125.643	53.09	1	16	16	44	0.97212	40	10.1851	0.969891	40	10.9819	0.862015	40	14.5259	3.73526e+08	356	39.0169	5.0083
Q5F912	Pilus assembly protein PilW OS=Neisseria gonorrhoeae (strain ATCC 700825 / FA 1090) GN=NGO_0595 PE=4 SV=1 - [Q5F912_NEIG1]	121.308	64.03	1	16	16	56	1.00171	49	13.1123	0.973343	49	11.8003	0.950579	49	11.3573	2.19869e+09	253	28.4335	8.95361
Q5F9W2	Peptidase OS=Neisseria gonorrhoeae (strain ATCC 700825 / FA 1090) GN=NGO_0275 PE=4 SV=1 - [Q5F9W2_NEIG1]	80.7732	13.25	1	16	16	30	0.86923	30	15.9127	1.11658	30	18.9815	1.05492	30	13.5947	2.84735e+08	1593	175.807	9.27588
Q5F4Y0	3-ketoacyl-ACP reductase OS=Neisseria gonorrhoeae (strain ATCC 700825 / FA 1090) GN=fabG PE=4 SV=1 - [Q5F4Y0_NEIG1]	216.6	81.85	1	15	15	107	1.00043	91	12.3186	1.18816	93	26.55	1.11171	92	25.8938	6.23126e+09	248	26.0184	8.104
Q5F5C7	Cell division protein OS=Neisseria gonorrhoeae (strain ATCC 700825 / FA 1090) GN=NGO_2002 PE=4 SV=1 - [Q5F5C7_NEIG1]	93.2673	60.58	1	15	15	43	1.04085	37	10.8769	0.922085	37	22.6468	0.889251	37	23.8799	1.90185e+09	274	29.3753	8.32373
Q5F5F6	Adhesin MafA 1/4 OS=Neisseria gonorrhoeae (strain ATCC 700825 / FA 1090) GN=mafA1 PE=3 SV=1 - [MAFA1_NEIG1]	58.1755	54.69	1	13	15	30	1.39017	28	14.4738	0.876302	28	16.4218	1.16836	28	24.1634	9.00807e+08	320	34.7295	7.60596
Q5F5H0	Membrane protein OS=Neisseria gonorrhoeae (strain ATCC 700825 / FA 1090) GN=NGO_1956 PE=4 SV=2 - [Q5F5H0_NEIG1]	38.7738	22.37	1	15	15	17	0.95365	17	12.2391	0.897786	17	10.653	0.883674	17	24.7354	2.64067e+08	608	66.8251	7.73779
Q5F6A4	Peptidylprolyl isomerase OS=Neisseria gonorrhoeae (strain ATCC 700825 / FA 1090) GN=NGO_1656 PE=4 SV=1 - [Q5F6A4_NEIG1]	68.8026	47.22	1	15	15	28	1.11152	25	14.6561	1.11786	25	22.1641	1.15139	25	32.3357	2.97377e+08	288	31.5087	9.12939
Q5F6L8	UDP-N-acetylglucosamine--N-acetylmuramyl-(pentapeptide) pyrophosphoryl-undecaprenol N-acetylglucosamine transferase OS=Neisseria gonorrhoeae (strain ATCC 700825 / FA 1090) GN=murG PE=3 SV=1 - [MURG_NEIG1]	88.8619	50.7	1	15	15	42	1.10922	41	19.6806	0.972781	41	20.0488	0.963063	41	23.9477	7.88136e+08	355	38.2584	9.14404
Q5F6L9	UDP-N-acetylmuramate--L-alanine ligase OS=Neisseria gonorrhoeae (strain ATCC 700825 / FA 1090) GN=murC PE=3 SV=2 - [MURC_NEIG1]	76.8123	36.97	1	15	15	28	1.11271	28	17.3815	0.872614	28	13.8635	0.839739	28	17.5552	7.90563e+08	468	50.1629	6.26514
Q5F6X3	FAD:protein FMN transferase OS=Neisseria gonorrhoeae (strain ATCC 700825 / FA 1090) GN=NGO_1420 PE=3 SV=1 - [Q5F6X3_NEIG1]	46.0041	41.88	1	15	15	23	1.09018	22	11.8708	0.962571	22	14.7612	0.913585	22	17.8241	4.97468e+08	351	38.5902	9.17334
Q5F716	Cbb3-type cytochrome c oxidase subunit II OS=Neisseria gonorrhoeae (strain ATCC 700825 / FA 1090) GN=NGO_1373 PE=4 SV=1 - [Q5F716_NEIG1]	243.376	65.52	1	15	15	114	0.949401	102	14.1226	0.94294	102	15.0275	0.841672	102	15.1728	1.06939e+10	203	22.5148	8.38232
Q5F743	AsmA family protein OS=Neisseria gonorrhoeae (strain ATCC 700825 / FA 1090) GN=NGO_1344 PE=4 SV=1 - [Q5F743_NEIG1]	47.772	26.86	1	15	15	17	1.10775	17	10.6057	0.906496	17	6.40126	0.8601	17	11.4984	1.07541e+08	700	77.1274	9.29053
Q5F7W0	Peptidase OS=Neisseria gonorrhoeae (strain ATCC 700825 / FA 1090) GN=NGO_1056 PE=4 SV=2 - [Q5F7W0_NEIG1]	197.976	63.2	1	15	15	85	1.00061	76	13.748	0.767005	76	23.4613	0.75259	75	28.2164	8.1384e+09	337	34.4686	9.45166
Q5F7X2	Lipoprotein OS=Neisseria gonorrhoeae (strain ATCC 700825 / FA 1090) GN=NGO_1043 PE=4 SV=1 - [Q5F7X2_NEIG1]	325.946	73.68	1	15	15	111	0.960135	111	14.3756	0.939545	110	13.5896	0.978374	111	22.9915	4.9136e+10	114	11.4046	4.67822
Q5F865	Glutathione peroxidase OS=Neisseria gonorrhoeae (strain ATCC 700825 / FA 1090) GN=NGO_0926 PE=4 SV=1 - [Q5F865_NEIG1]	98.7584	64.08	1	15	15	40	1.13461	39	14.255	1.36965	39	12.4422	1.30918	39	11.8773	2.30052e+09	245	26.8622	5.0083
Q5F8H0	GTP-binding protein OS=Neisseria gonorrhoeae (strain ATCC 700825 / FA 1090) GN=NGO_0803 PE=4 SV=1 - [Q5F8H0_NEIG1]	63.3054	35.49	1	15	15	20	1.15694	19	13.1001	1.02118	19	20.2756	1.09731	19	22.5409	2.74774e+08	603	67.1405	5.18604
Q5F909	ATPase OS=Neisseria gonorrhoeae (strain ATCC 700825 / FA 1090) GN=NGO_0598 PE=4 SV=1 - [Q5F909_NEIG1]	92.5206	56.14	1	15	15	33	1.18813	29	20.2349	0.862239	29	18.3965	0.927179	29	20.2327	5.23608e+08	383	43.7413	7.32764
Q5F911	Dual-specificity RNA methyltransferase RlmN OS=Neisseria gonorrhoeae (strain ATCC 700825 / FA 1090) GN=rlmN PE=3 SV=1 - [RLMN_NEIG1]	51.8903	56.32	1	15	15	26	1.07522	26	9.3385	0.858113	26	14.9156	0.78573	26	11.7574	2.40209e+08	364	41.0456	7.94287
Q5F9U4	Threonine--tRNA ligase OS=Neisseria gonorrhoeae (strain ATCC 700825 / FA 1090) GN=thrS PE=3 SV=1 - [SYT_NEIG1]	32.2818	29.36	1	15	15	21	1.16643	19	5.42875	0.906221	19	17.8705	0.856817	19	20.324	2.13065e+08	637	72.6797	6.11279
Q5FAD1	Pilin assembly protein OS=Neisseria gonorrhoeae (strain ATCC 700825 / FA 1090) GN=NGO_0095 PE=4 SV=1 - [Q5FAD1_NEIG1]	194.77	75.14	1	15	15	104	0.932703	83	15.3039	0.997934	82	21.0483	0.983609	82	33.3552	1.38469e+10	181	20.0821	5.09717
Q5FAJ0	Polyphosphate kinase OS=Neisseria gonorrhoeae (strain ATCC 700825 / FA 1090) GN=ppk PE=3 SV=1 - [PPK_NEIG1]	60.7842	28.03	1	15	15	27	1.06367	23	8.93423	0.868538	23	8.18839	0.76893	23	13.4912	7.28214e+07	685	77.2092	8.44092
A0A0H4IT57	Membrane protein OS=Neisseria gonorrhoeae (strain ATCC 700825 / FA 1090) GN=NGO_08475 PE=4 SV=1 - [A0A0H4IT57_NEIG1]	90.751	53.05	1	14	14	28	1.05253	27	11.1566	0.843667	27	19.3814	0.810895	27	27.3523	4.38178e+08	377	43.0584	5.66846
Q5F4Y6	Lacto-N-neotetraose biosynthesis glycosyl transferase OS=Neisseria gonorrhoeae (strain ATCC 700825 / FA 1090) GN=NGO_2156 PE=4 SV=1 - [Q5F4Y6_NEIG1]	123.882	64.16	1	9	14	70	0.99831	28	14.691	1.0046	28	21.7799	0.983021	28	16.9982	6.87947e+08	279	31.7761	6.75635
Q5F584	Glutamine--fructose-6-phosphate aminotransferase [isomerizing] OS=Neisseria gonorrhoeae (strain ATCC 700825 / FA 1090) GN=glmS PE=3 SV=3 - [GLMS_NEIG1]	53.0203	31.37	1	14	14	22	1.18024	20	9.23226	0.897422	20	21.8137	1.03575	20	8.86018	2.21202e+08	612	66.4466	6.56592
Q5F5G5	Argininosuccinate synthase OS=Neisseria gonorrhoeae (strain ATCC 700825 / FA 1090) GN=argG PE=3 SV=1 - [ASSY_NEIG1]	55.3359	44.07	1	14	14	24	1.25175	22	13.6581	0.859045	22	18.1212	0.933193	22	18.2009	1.78831e+08	447	49.6571	5.30029
Q5F5I9	EtfB protein OS=Neisseria gonorrhoeae (strain ATCC 700825 / FA 1090) GN=NGO_1935 PE=4 SV=1 - [Q5F5I9_NEIG1]	50.3354	50.6	1	14	14	17	1.03692	17	8.98562	1.11113	17	13.9476	0.969678	17	17.8823	4.28476e+08	249	26.9707	6.34131
Q5F5L0	6-phosphogluconate dehydrogenase, decarboxylating OS=Neisseria gonorrhoeae (strain ATCC 700825 / FA 1090) GN=NGO_1914 PE=3 SV=1 - [Q5F5L0_NEIG1]	65.7999	34.23	1	14	14	29	1.01134	29	15.9437	0.727221	29	21.3201	0.621866	28	20.4018	4.20097e+08	482	52.6775	5.41455
Q5F751	Lactate dehydrogenase OS=Neisseria gonorrhoeae (strain ATCC 700825 / FA 1090) GN=NGO_1336 PE=3 SV=1 - [Q5F751_NEIG1]	81.0307	56.93	1	14	14	30	1.10121	29	7.37222	0.989006	29	9.8086	0.904566	29	18.8991	4.25853e+08	332	36.6104	5.85889
Q5F7H9	Protein DcaA OS=Neisseria gonorrhoeae (strain ATCC 700825 / FA 1090) GN=NGO_1198 PE=4 SV=1 - [Q5F7H9_NEIG1]	71.5201	36.07	1	14	14	48	1.03619	33	14.1068	0.889112	33	19.458	0.898289	33	22.8256	6.83478e+08	524	59.0101	8.14795
Q5F7I9	Magnesium transporter MgtE OS=Neisseria gonorrhoeae (strain ATCC 700825 / FA 1090) GN=NGO_1188 PE=3 SV=1 - [Q5F7I9_NEIG1]	73.679	28.72	1	14	14	34	0.965921	30	10.3354	0.978009	31	18.2931	0.898535	31	18.9002	2.91432e+08	484	53.0172	4.39893
Q5F8Y5	Oxidoreductase OS=Neisseria gonorrhoeae (strain ATCC 700825 / FA 1090) GN=NGO_0624 PE=4 SV=2 - [Q5F8Y5_NEIG1]	46.8414	36.29	1	14	14	19	1.06918	19	8.75526	0.924926	19	14.1921	0.931806	19	34.5911	1.52958e+08	463	52.2521	6.69775
Q5F9E5	Pilus assembly protein PilV OS=Neisseria gonorrhoeae (strain ATCC 700825 / FA 1090) GN=NGO_0453 PE=4 SV=1 - [Q5F9E5_NEIG1]	205.021	76.35	1	14	14	131	1.05638	85	14.2592	0.891424	85	17.7257	0.869349	85	25.0335	4.30424e+09	203	22.0631	5.021
Q5F9E7	Replicative DNA helicase OS=Neisseria gonorrhoeae (strain ATCC 700825 / FA 1090) GN=NGO_0451 PE=3 SV=1 - [Q5F9E7_NEIG1]	47.7907	43.59	1	14	14	17	1.08741	16	11.4816	0.914437	16	15.1701	0.812517	16	20.7989	2.01437e+08	468	52.1527	5.22412
Q5F9L8	Phosphoglucomutase OS=Neisseria gonorrhoeae (strain ATCC 700825 / FA 1090) GN=NGO_0375 PE=3 SV=1 - [Q5F9L8_NEIG1]	95.4512	33.48	1	14	14	37	0.890517	33	12.4638	1.1307	33	20.97	0.797653	33	20.3748	3.56718e+08	460	49.4053	5.31299
Q5F9L9	Amino acid ABC transporter ATPase OS=Neisseria gonorrhoeae (strain ATCC 700825 / FA 1090) GN=NGO_0374 PE=4 SV=1 - [Q5F9L9_NEIG1]	84.4673	56.57	1	14	14	41	1.02592	34	7.80366	0.989737	34	10.0789	0.912144	34	17.9331	1270040487	251	27.9788	7.13721
Q5F9P8	5'-methylthioadenosine/S-adenosylhomocysteine nucleosidase OS=Neisseria gonorrhoeae (strain ATCC 700825 / FA 1090) GN=mtnN PE=3 SV=1 - [Q5F9P8_NEIG1]	87.8868	60.94	1	14	14	26	1.0686	26	10.0669	0.902282	26	12.0271	0.731009	26	14.2827	3.1996e+08	233	24.7908	5.33838
Q5F9S2	DNA repair protein RecN OS=Neisseria gonorrhoeae (strain ATCC 700825 / FA 1090) GN=NGO_0318 PE=3 SV=1 - [Q5F9S2_NEIG1]	83.3586	31.78	1	14	14	38	1.10397	26	10.1926	0.949114	27	16.9252	0.823822	27	14.5533	2.27264e+08	557	61.0943	5.32568
Q5F9W3	Tryptophan synthase beta chain OS=Neisseria gonorrhoeae (strain ATCC 700825 / FA 1090) GN=trpB PE=3 SV=1 - [TRPB_NEIG1]	56.8327	41	1	14	14	18	0.977751	18	9.57408	0.88928	18	10.5375	0.830747	18	27.0982	2.25254e+08	400	43.4318	6.17627
A0A0H4IVK1	Site-determining protein OS=Neisseria gonorrhoeae (strain ATCC 700825 / FA 1090) GN=NGO_09675 PE=3 SV=1 - [A0A0H4IVK1_NEIG1]	100.587	45.39	1	13	13	34	0.988331	34	10.2863	0.972001	34	17.2415	0.809584	34	16.6999	1.02165e+09	271	29.6085	6.13818
A0A0H4IWJ0	Uncharacterized protein OS=Neisseria gonorrhoeae (strain ATCC 700825 / FA 1090) GN=NGO_10985 PE=4 SV=1 - [A0A0H4IWJ0_NEIG1]	165.902	70.21	4	8	13	67	7.19931	37	139.263	0.837648	30	22.9492	6.02401	38	162.937	2.52578e+09	141	14.9736	9.14404
Q5F5T2	50S ribosomal protein L22 OS=Neisseria gonorrhoeae (strain ATCC 700825 / FA 1090) GN=rplV PE=3 SV=1 - [RL22_NEIG1]	426.742	76.15	1	12	13	168	0.919839	117	16.3192	1.04857	117	17.2549	0.967008	118	21.0518	8.01236e+09	109	11.9015	10.2866
Q5F5U2	50S ribosomal protein L6 OS=Neisseria gonorrhoeae (strain ATCC 700825 / FA 1090) GN=rplF PE=3 SV=1 - [RL6_NEIG1]	99.565	63.84	1	13	13	44	1.32246	42	11.1592	0.658894	42	23.5825	0.831903	42	18.4925	1.95558e+09	177	18.928	9.59814
Q5F5W9	Zinc metalloprotease OS=Neisseria gonorrhoeae (strain ATCC 700825 / FA 1090) GN=NGO_1800 PE=3 SV=1 - [Q5F5W9_NEIG1]	127.051	35.2	1	13	13	37	1.06601	37	12.556	1.01268	37	13.6452	1.09953	37	21.6535	9.36968e+08	446	48.0874	9.21729
Q5F5Z9	Cytochrome C peroxidase OS=Neisseria gonorrhoeae (strain ATCC 700825 / FA 1090) GN=NGO_1769 PE=4 SV=1 - [Q5F5Z9_NEIG1]	58.2964	40.83	1	13	13	26	1.20295	24	14.5789	0.819214	23	17.119	0.941507	24	25.9021	3.35673e+08	387	41.9279	5.79541
Q5F634	Multidrug ABC transporter ATP-binding protein OS=Neisseria gonorrhoeae (strain ATCC 700825 / FA 1090) GN=NGO_1732 PE=4 SV=1 - [Q5F634_NEIG1]	86.5524	28.16	1	12	13	41	1.07822	28	9.31828	0.880429	28	10.5542	0.864442	28	9.62192	9.73616e+08	618	67.8432	7.66455
Q5F6L6	UDP-N-acetylmuramoylalanine--D-glutamate ligase OS=Neisseria gonorrhoeae (strain ATCC 700825 / FA 1090) GN=murD PE=3 SV=1 - [MURD_NEIG1]	74.3173	39.33	1	13	13	34	1.07981	34	13.7398	0.941393	34	13.0469	0.788168	34	16.3807	2.33908e+08	445	48.0047	5.2749
Q5F6S5	NAD(P) transhydrogenase subunit beta OS=Neisseria gonorrhoeae (strain ATCC 700825 / FA 1090) GN=pntB PE=3 SV=1 - [Q5F6S5_NEIG1]	103.584	23.43	1	13	13	37	1.04968	35	9.04315	0.910293	36	17.6028	0.828503	35	13.897	2.65267e+09	461	48.4613	5.77002
Q5F7F1	Probable cytosol aminopeptidase OS=Neisseria gonorrhoeae (strain ATCC 700825 / FA 1090) GN=pepA PE=3 SV=1 - [Q5F7F1_NEIG1]	56.4384	39.53	1	13	13	28	0.579695	28	23.7132	0.386434	28	21.8987	0.442914	28	32.158	4.2055e+08	468	49.9972	5.17334
Q5F7H3	Ligand-gated channel OS=Neisseria gonorrhoeae (strain ATCC 700825 / FA 1090) GN=NGO_1205 PE=3 SV=2 - [Q5F7H3_NEIG1]	39.7791	25.59	1	13	13	14	0.903191	14	12.3643	0.562432	14	27.5664	0.67927	14	22.1464	1.97161e+08	758	84.8769	8.83643
Q5F7Y3	Transketolase OS=Neisseria gonorrhoeae (strain ATCC 700825 / FA 1090) GN=NGO_1028 PE=3 SV=1 - [Q5F7Y3_NEIG1]	37.212	30.05	1	13	13	20	1.07058	16	15.0596	0.927634	16	17.3238	0.934758	16	17.5927	1.40458e+08	659	71.5299	5.93506
Q5F7Y6	Membrane protein OS=Neisseria gonorrhoeae (strain ATCC 700825 / FA 1090) GN=NGO_1025 PE=4 SV=2 - [Q5F7Y6_NEIG1]	117.892	70.55	1	13	13	44	1.09904	32	11.9125	0.917834	32	13.3797	0.945693	32	20.4806	1.26158e+09	163	18.0882	6.53662
Q5F7Y7	2-nitropropane dioxygenase OS=Neisseria gonorrhoeae (strain ATCC 700825 / FA 1090) GN=NGO_1024 PE=4 SV=1 - [Q5F7Y7_NEIG1]	90.2714	39.9	1	13	13	36	0.93699	34	13.123	1.00377	34	17.0799	0.683313	34	16.2536	3.96289e+08	391	41.9279	7.75244
Q5F809	Membrane protein OS=Neisseria gonorrhoeae (strain ATCC 700825 / FA 1090) GN=NGO_0994 PE=1 SV=1 - [Q5F809_NEIG1]	333.62	57.92	1	13	13	176	1.0779	176	15.2661	0.946905	175	17.5909	1.03424	176	24.7599	3.60758e+10	183	18.5201	4.80518
Q5F887	Uncharacterized protein OS=Neisseria gonorrhoeae (strain ATCC 700825 / FA 1090) GN=NGO_0902 PE=4 SV=1 - [Q5F887_NEIG1]	48.4336	35.05	1	13	13	26	1.0496	22	11.1309	0.860926	21	20.0074	0.877127	22	15.5337	1.55741e+08	525	59.208	8.96826
Q5F8M7	DNA polymerase III subunits gamma and tau OS=Neisseria gonorrhoeae (strain ATCC 700825 / FA 1090) GN=NGO_0743 PE=4 SV=1 - [Q5F8M7_NEIG1]	48.3576	26.59	1	13	13	20	1.30542	17	11.9166	0.964575	17	23.1997	1.03205	17	22.5965	1.1528e+08	707	76.0359	4.85596
Q5F973	Phosphoribosylformylglycinamidine cyclo-ligase OS=Neisseria gonorrhoeae (strain ATCC 700825 / FA 1090) GN=purM PE=3 SV=1 - [PUR5_NEIG1]	62.1851	41.28	1	13	13	22	1.22087	22	9.12277	0.960662	22	20.4873	0.951962	22	14.0194	4.68068e+08	344	36.8749	5.0083
Q5F9F5	Ribose-phosphate pyrophosphokinase OS=Neisseria gonorrhoeae (strain ATCC 700825 / FA 1090) GN=prs PE=3 SV=1 - [Q5F9F5_NEIG1]	117.175	49.24	1	13	13	40	1.00093	40	10.2917	0.72487	40	27.1722	0.401423	39	46.2878	1.00088e+09	327	35.5476	5.60498
Q5F9M3	RecBCD enzyme subunit RecB OS=Neisseria gonorrhoeae (strain ATCC 700825 / FA 1090) GN=recB PE=3 SV=1 - [Q5F9M3_NEIG1]	40.0511	15	1	13	13	13	1.09358	13	6.48312	0.843137	13	17.489	0.79876	13	22.3666	99602925	1200	134.185	5.84619
Q5FAE0	Glycosyl transferase family 1 OS=Neisseria gonorrhoeae (strain ATCC 700825 / FA 1090) GN=NGO_0086 PE=4 SV=1 - [Q5FAE0_NEIG1]	55.9881	41.49	1	13	13	25	1.07145	25	11.1459	0.891417	25	20.7029	0.740968	25	41.572	1.74566e+08	388	44.1127	8.41162
Q5FAI1	tRNA-2-methylthio-N(6)-dimethylallyladenosine synthase OS=Neisseria gonorrhoeae (strain ATCC 700825 / FA 1090) GN=miaB PE=3 SV=1 - [MIAB_NEIG1]	70.1297	40.05	1	13	13	24	1.08487	24	13.647	1.06984	24	10.2296	0.870528	24	18.2664	2.70631e+08	442	49.6203	5.36377
Q5F564	Glycosyl transferase family 1 OS=Neisseria gonorrhoeae (strain ATCC 700825 / FA 1090) GN=NGO_2072 PE=4 SV=1 - [Q5F564_NEIG1]	50.1386	36.47	1	12	12	24	0.959041	24	12.2162	0.989582	24	8.45893	0.838734	24	19.5954	5.21408e+08	351	39.1442	9.1001
Q5F591	Phosphoenolpyruvate-protein phosphotransferase OS=Neisseria gonorrhoeae (strain ATCC 700825 / FA 1090) GN=NGO_2038 PE=3 SV=1 - [Q5F591_NEIG1]	49.0981	25.38	1	12	12	18	1.17668	18	13.1579	0.919419	18	11.899	0.843796	18	15.1816	3.11292e+08	591	64.9387	6.06201
Q5F5A8	Glycerol-3-phosphate dehydrogenase [NAD(P)+] OS=Neisseria gonorrhoeae (strain ATCC 700825 / FA 1090) GN=gpsA PE=3 SV=1 - [GPDA_NEIG1]	51.602	36.17	1	12	12	23	1.05565	22	12.5114	0.879152	22	15.5137	0.847857	22	15.5323	7.25166e+08	329	35.3455	6.41748
Q5F5J8	Glutamate--tRNA ligase OS=Neisseria gonorrhoeae (strain ATCC 700825 / FA 1090) GN=gltX PE=3 SV=1 - [SYE_NEIG1]	50.8294	29.53	1	12	12	19	0.984819	16	10.1685	0.953827	16	9.63382	0.899139	16	10.5788	7.80219e+07	464	52.2959	5.90967
Q5F5M1	Chaperone protein DnaJ OS=Neisseria gonorrhoeae (strain ATCC 700825 / FA 1090) GN=dnaJ PE=3 SV=1 - [DNAJ_NEIG1]	64.7717	31.1	1	12	12	22	1.04619	22	7.14224	0.941675	22	10.3523	0.836875	22	10.9251	9.25811e+08	373	40.5763	8.14795
Q5F5S2	30S ribosomal protein S7 OS=Neisseria gonorrhoeae (strain ATCC 700825 / FA 1090) GN=rpsG PE=3 SV=1 - [RS7_NEIG1]	195.756	64.1	1	12	12	76	0.826649	71	13.2583	1.19035	71	11.6967	1.07616	71	16.9118	4283244816	156	17.6335	10.3306
Q5F5T4	50S ribosomal protein L16 OS=Neisseria gonorrhoeae (strain ATCC 700825 / FA 1090) GN=rplP PE=3 SV=1 - [RL16_NEIG1]	162.37	67.39	1	12	12	57	0.893606	57	14.1554	1.24057	57	16.6912	1.26147	57	15.7506	8.92887e+09	138	15.5095	10.8433
Q5F5U4	30S ribosomal protein S5 OS=Neisseria gonorrhoeae (strain ATCC 700825 / FA 1090) GN=rpsE PE=3 SV=1 - [RS5_NEIG1]	88.2758	61.63	1	12	12	32	0.806445	32	9.43018	0.904405	32	12.8454	0.733312	32	19.802	1.43563e+09	172	18.2347	10.0376
Q5F5U9	30S ribosomal protein S13 OS=Neisseria gonorrhoeae (strain ATCC 700825 / FA 1090) GN=rpsM PE=3 SV=1 - [RS13_NEIG1]	174.452	65.83	1	12	12	63	0.871376	55	11.0921	1.01711	56	16.8198	0.81892	56	19.6954	1.20865e+10	120	13.3511	10.4038
Q5F5V3	50S ribosomal protein L17 OS=Neisseria gonorrhoeae (strain ATCC 700825 / FA 1090) GN=rplQ PE=3 SV=1 - [RL17_NEIG1]	120.518	66.39	1	12	12	88	0.858187	76	13.1633	1.01717	76	13.3765	0.921318	76	17.126	2.12621e+10	122	13.7666	11.3999
Q5F5Y6	Lipid-A-disaccharide synthase OS=Neisseria gonorrhoeae (strain ATCC 700825 / FA 1090) GN=lpxB PE=3 SV=1 - [LPXB_NEIG1]	56.8131	42.82	1	12	12	18	1.06697	18	8.04795	0.898847	18	19.0655	0.845966	18	17.7364	1.9712e+08	390	43.0372	8.646
Q5F5Z2	Glyceraldehyde-3-phosphate dehydrogenase OS=Neisseria gonorrhoeae (strain ATCC 700825 / FA 1090) GN=gapA PE=3 SV=1 - [Q5F5Z2_NEIG1]	36.9382	37.61	1	12	12	19	1.16523	19	16.3483	0.855952	19	25.1021	0.766353	18	26.5379	2.58458e+08	343	36.942	6.72705
Q5F657	3-hydroxyisobutyrate dehydrogenase OS=Neisseria gonorrhoeae (strain ATCC 700825 / FA 1090) GN=NGO_1709 PE=4 SV=1 - [Q5F657_NEIG1]	57.9545	82.35	1	12	12	31	1.0314	29	11.2187	1.00245	29	16.7712	1.00437	29	18.9796	1.1317e+09	204	21.9142	6.80029
Q5F6F4	Sugar ABC transporter ATP-binding protein OS=Neisseria gonorrhoeae (strain ATCC 700825 / FA 1090) GN=NGO_1605 PE=4 SV=1 - [Q5F6F4_NEIG1]	64.1778	52.46	1	12	12	24	1.1092	21	11.4659	0.846421	21	22.1744	0.828667	21	29.3926	1.84282e+08	244	26.9946	9.43701
Q5F6V7	Thiol:disulfide interchange protein OS=Neisseria gonorrhoeae (strain ATCC 700825 / FA 1090) GN=NGO_1438 PE=1 SV=1 - [Q5F6V7_NEIG1]	55.7304	41.76	1	12	12	21	1.073	21	8.38705	0.920274	21	10.7268	0.85874	21	18.0572	727429669	261	28.6878	8.27979
Q5F7A5	Nitric oxide reductase large subunit OS=Neisseria gonorrhoeae (strain ATCC 700825 / FA 1090) GN=NGO_1275 PE=4 SV=2 - [Q5F7A5_NEIG1]	73.7953	15.85	1	12	12	29	0.8876	27	15.4325	0.922553	27	9.50043	0.783248	27	9.11519	2.36828e+09	751	84.3052	6.7124
Q5F7H5	Anthranilate phosphoribosyltransferase OS=Neisseria gonorrhoeae (strain ATCC 700825 / FA 1090) GN=trpD PE=3 SV=1 - [TRPD_NEIG1]	76.3113	49.71	1	12	12	40	1.14958	37	17.5791	0.906269	37	19.9485	0.887951	36	21.8607	7.91884e+08	342	36.3657	5.89697
Q5F878	Succinate--CoA ligase [ADP-forming] subunit beta OS=Neisseria gonorrhoeae (strain ATCC 700825 / FA 1090) GN=sucC PE=3 SV=1 - [SUCC_NEIG1]	39.5794	40.72	1	12	12	15	1.14462	14	6.14399	0.975653	14	14.0078	1.01429	14	6.76561	1.00659e+08	388	41.2816	5.43994
Q5F8K3	Permease OS=Neisseria gonorrhoeae (strain ATCC 700825 / FA 1090) GN=NGO_0769 PE=3 SV=1 - [Q5F8K3_NEIG1]	63.7089	32.29	1	12	12	26	1.08535	23	13.8467	0.869652	23	14.0736	0.955445	23	26.2587	9.78768e+08	415	45.3781	6.07471
Q5F8Q3	Phosphogluconate dehydratase OS=Neisseria gonorrhoeae (strain ATCC 700825 / FA 1090) GN=NGO_0714 PE=3 SV=1 - [Q5F8Q3_NEIG1]	37.0934	21.6	1	12	12	19	0.722437	19	28.395	0.8259	19	25.0068	0.756057	19	21.3562	2.0643e+08	611	66.1965	7.02002
Q5F8S3	Ferredoxin-NADP reductase OS=Neisseria gonorrhoeae (strain ATCC 700825 / FA 1090) GN=NGO_0687 PE=4 SV=1 - [Q5F8S3_NEIG1]	54.167	56.2	1	12	12	20	0.947424	20	6.76804	0.508849	20	15.0221	0.539061	20	18.8104	7.7012e+08	258	29.312	6.17627
Q5F8S6	GTPase HflX OS=Neisseria gonorrhoeae (strain ATCC 700825 / FA 1090) GN=hflX PE=3 SV=2 - [Q5F8S6_NEIG1]	89.3324	47.45	1	12	12	32	1.01905	30	14.6027	0.898573	30	16.8763	0.873953	28	26.6734	1.93537e+08	392	42.6665	8.79248
Q5F8W4	Acetylornithine aminotransferase OS=Neisseria gonorrhoeae (strain ATCC 700825 / FA 1090) GN=argD PE=3 SV=1 - [Q5F8W4_NEIG1]	32.0369	39.55	1	12	12	14	1.20604	14	6.45166	0.802536	14	20.8824	0.772358	14	18.431	1.40981e+08	397	42.6568	7.35693
Q5F8W5	ATP-dependent Clp protease ATP-binding subunit ClpX OS=Neisseria gonorrhoeae (strain ATCC 700825 / FA 1090) GN=clpX PE=3 SV=1 - [CLPX_NEIG1]	34.1602	37.92	1	12	12	15	1.05633	15	10.8308	0.808323	15	21.3597	0.838092	15	32.6825	1.29674e+08	414	44.8044	5.40186
Q5F915	Trigger factor OS=Neisseria gonorrhoeae (strain ATCC 700825 / FA 1090) GN=tig PE=3 SV=1 - [TIG_NEIG1]	61.2662	30.43	1	12	12	18	1.10999	18	10.9771	0.880753	18	14.5909	1.01871	18	17.7035	2.2085e+08	437	48.3378	4.90674
Q5F9I6	Clp protease ClpX OS=Neisseria gonorrhoeae (strain ATCC 700825 / FA 1090) GN=clpA PE=3 SV=1 - [Q5F9I6_NEIG1]	45.5594	20.31	1	12	12	20	1.21443	20	6.74813	0.874965	20	16.1574	1.00797	20	12.6487	1.24381e+08	763	84.2213	6.56592
Q5F9U8	Potassium transporter OS=Neisseria gonorrhoeae (strain ATCC 700825 / FA 1090) GN=NGO_0291 PE=4 SV=2 - [Q5F9U8_NEIG1]	76.7062	25.69	1	12	12	25	1.0967	25	10.1265	0.941103	25	8.39043	0.965947	25	9.30034	5.63353e+08	576	61.5176	5.43994
Q5F9V6	LPS-assembly lipoprotein LptE OS=Neisseria gonorrhoeae (strain ATCC 700825 / FA 1090) GN=lptE PE=3 SV=1 - [Q5F9V6_NEIG1]	81.5288	69.18	1	12	12	31	1.02878	29	11.5557	0.935049	29	14.023	0.937611	29	19.3353	7.10476e+08	159	17.6402	5.35107
Q5FA17	Iron ABC transporter substrate-binding protein OS=Neisseria gonorrhoeae (strain ATCC 700825 / FA 1090) GN=NGO_0217 PE=4 SV=1 - [Q5FA17_NEIG1]	35.8145	34.74	1	12	12	15	0.831976	15	15.5402	1.34207	15	26.6554	1.18129	15	20.5335	1.46248e+08	331	35.8181	9.59814
Q5FA80	RNA helicase OS=Neisseria gonorrhoeae (strain ATCC 700825 / FA 1090) GN=NGO_0149 PE=3 SV=1 - [Q5FA80_NEIG1]	71.8634	38.95	1	12	12	31	1.09056	27	11.4446	0.725856	28	23.5166	0.717129	27	11.2645	4.23069e+08	457	50.8415	9.17334
Q5FAF5	Isoleucine--tRNA ligase OS=Neisseria gonorrhoeae (strain ATCC 700825 / FA 1090) GN=ileS PE=3 SV=1 - [SYI_NEIG1]	50.4523	18.19	1	12	12	18	1.00717	17	15.9771	0.98315	17	18.2751	0.955075	17	31.0221	6.68846e+07	929	104.158	5.89697
Q5F515	Thioredoxin OS=Neisseria gonorrhoeae (strain ATCC 700825 / FA 1090) GN=NGO_2124 PE=4 SV=1 - [Q5F515_NEIG1]	53.1947	79.63	1	11	11	26	0.917992	25	13.2967	1.00465	25	15.9899	0.854002	25	24.67	4.12286e+08	162	17.5283	7.12256
Q5F5C8	Bifunctional enzyme BirA/CoaX OS=Neisseria gonorrhoeae (strain ATCC 700825 / FA 1090) GN=birA/coaX PE=3 SV=1 - [BICOA_NEIG1]	46.4434	22.3	1	11	11	22	1.02266	17	16.147	0.867414	17	14.4985	0.684604	17	29.3016	2.54949e+08	592	64.1269	7.54736
Q5F5E4	Hemolysin OS=Neisseria gonorrhoeae (strain ATCC 700825 / FA 1090) GN=NGO_1985 PE=4 SV=1 - [Q5F5E4_NEIG1]	118.932	72.28	1	11	11	47	0.998846	46	11.7452	0.899635	45	12.6433	0.90024	45	16.0974	2.26169e+09	202	21.7145	9.80322
Q5F5E5	Periplasmic protein OS=Neisseria gonorrhoeae (strain ATCC 700825 / FA 1090) GN=NGO_1984 PE=4 SV=1 - [Q5F5E5_NEIG1]	83.5809	42.59	1	11	11	37	1.18972	35	15.2172	0.904968	35	10.918	1.08039	35	12.715	1.49276e+09	216	23.26	8.55811
Q5F5I8	Electron transfer flavoprotein subunit beta OS=Neisseria gonorrhoeae (strain ATCC 700825 / FA 1090) GN=NGO_1936 PE=4 SV=1 - [Q5F5I8_NEIG1]	81.2122	49.2	1	11	11	36	1.12813	29	10.653	1.04293	29	10.991	0.820316	29	9.86462	9.34439e+08	311	32.5723	5.14795
Q5F5L3	Membrane protein OS=Neisseria gonorrhoeae (strain ATCC 700825 / FA 1090) GN=NGO_1910 PE=4 SV=1 - [Q5F5L3_NEIG1]	52.5667	19.41	1	11	11	22	1.01598	22	7.09947	0.952868	22	16.8616	0.891529	22	10.4254	1.50781e+08	716	79.8195	8.89502
Q5F5R3	50S ribosomal protein L10 OS=Neisseria gonorrhoeae (strain ATCC 700825 / FA 1090) GN=rplJ PE=3 SV=1 - [RL10_NEIG1]	61.7552	83.13	1	11	11	45	1.11659	42	31.6866	0.857454	41	30.3314	1.04675	40	50.9775	1.75491e+09	166	17.6114	8.32373
Q5F5U6	50S ribosomal protein L15 OS=Neisseria gonorrhoeae (strain ATCC 700825 / FA 1090) GN=rplO PE=3 SV=1 - [RL15_NEIG1]	146.282	73.61	1	11	11	66	1.02218	63	12.5908	0.956026	63	19.1036	1.01187	63	28.9436	1.09351e+10	144	14.9453	11.063
Q5F5V0	30S ribosomal protein S11 OS=Neisseria gonorrhoeae (strain ATCC 700825 / FA 1090) GN=rpsK PE=3 SV=1 - [RS11_NEIG1]	220.457	65.65	1	11	11	79	0.957675	76	13.539	0.949202	76	23.2325	0.916141	75	32.9437	9.06122e+09	131	13.9105	11.2534
Q5F5Y8	Outer membrane protein assembly factor BamE OS=Neisseria gonorrhoeae (strain ATCC 700825 / FA 1090) GN=bamE PE=3 SV=1 - [Q5F5Y8_NEIG1]	165.091	75.2	1	11	11	69	1.07133	61	10.2311	0.959664	61	18.3398	0.961997	60	19.7385	5.77019e+09	125	13.9444	9.14404
Q5F5Z8	Oligopeptidase A OS=Neisseria gonorrhoeae (strain ATCC 700825 / FA 1090) GN=NGO_1770 PE=3 SV=1 - [Q5F5Z8_NEIG1]	45.4431	19.03	1	11	11	15	1.08674	15	7.43381	0.969046	15	14.7445	1.01366	15	18.9504	7.69615e+07	678	75.8574	5.64307
Q5F605	Dihydroorotate dehydrogenase (quinone) OS=Neisseria gonorrhoeae (strain ATCC 700825 / FA 1090) GN=pyrD PE=3 SV=1 - [PYRD_NEIG1]	58.671	41.49	1	11	11	19	1.23157	19	15.0855	0.91842	19	10.1647	1.07815	19	17.2295	2.30862e+08	335	35.7991	8.77783
Q5F684	Ubiquinone biosynthesis protein UbiH OS=Neisseria gonorrhoeae (strain ATCC 700825 / FA 1090) GN=NGO_1678 PE=4 SV=1 - [Q5F684_NEIG1]	58.9923	42.89	1	11	11	23	1.20877	22	11.0878	0.979521	22	11.7417	1.00743	22	17.5045	1.91497e+08	394	43.5757	8.25049
Q5F6P5	DNA methylase OS=Neisseria gonorrhoeae (strain ATCC 700825 / FA 1090) GN=NGO_1504 PE=3 SV=1 - [Q5F6P5_NEIG1]	60.1888	27.37	1	11	11	21	1.19349	21	9.87383	0.964356	21	8.80867	0.942501	21	10.4833	6.91073e+08	380	42.2677	9.31982
Q5F6P7	N-acetylmuramoyl-L-alanine amidase OS=Neisseria gonorrhoeae (strain ATCC 700825 / FA 1090) GN=amiC PE=4 SV=2 - [Q5F6P7_NEIG1]	41.7855	38.22	1	11	11	16	0.932923	15	11.6683	0.906005	15	14.2898	0.929411	15	10.7993	1.66809e+08	416	45.1047	10.0815
Q5F6R2	Arginine decarboxylase OS=Neisseria gonorrhoeae (strain ATCC 700825 / FA 1090) GN=NGO_1487 PE=3 SV=1 - [Q5F6R2_NEIG1]	53.381	21.9	1	11	11	19	1.16843	19	20.7381	0.85492	19	18.7331	0.864333	19	22.967	2.27993e+08	630	71.0077	5.80811
Q5F754	DNA topoisomerase 4 subunit B OS=Neisseria gonorrhoeae (strain ATCC 700825 / FA 1090) GN=parE PE=3 SV=1 - [Q5F754_NEIG1]	33.1833	24.66	1	11	11	19	1.17552	18	16.7103	0.933242	18	6.30441	0.889564	18	20.4163	1.73655e+08	661	72.0542	5.97314
Q5F798	Transcription termination/antitermination protein NusA OS=Neisseria gonorrhoeae (strain ATCC 700825 / FA 1090) GN=nusA PE=3 SV=2 - [Q5F798_NEIG1]	51.1221	22.8	1	11	11	16	0.945934	16	6.65459	1.09032	16	16.7376	0.857876	16	21.1155	2.14103e+08	500	55.7595	4.64014
Q5F7E1	AhpC/TSA family protein OS=Neisseria gonorrhoeae (strain ATCC 700825 / FA 1090) GN=NGO_1237 PE=4 SV=1 - [Q5F7E1_NEIG1]	103.009	53	1	11	11	40	1.00407	34	13.7512	0.944693	33	12.3367	1.0194	33	13.8035	1537560081	217	23.0927	5.2749
Q5F7X4	Exopolyphosphatase OS=Neisseria gonorrhoeae (strain ATCC 700825 / FA 1090) GN=NGO_1041 PE=4 SV=1 - [Q5F7X4_NEIG1]	35.6165	26.29	1	11	11	12	1.26252	12	13.665	0.936201	12	10.1293	1.03553	12	15.9989	9.78404e+07	502	55.7925	7.48877
Q5F8D2	Cell division protein FtsK OS=Neisseria gonorrhoeae (strain ATCC 700825 / FA 1090) GN=NGO_0851 PE=3 SV=1 - [Q5F8D2_NEIG1]	27.8192	13.41	1	11	11	12	1.15754	11	11.9594	0.983793	11	5.31223	1.0513	11	4.42987	7.93709e+07	1014	110.771	4.80518
Q5F8H2	Ribonuclease R OS=Neisseria gonorrhoeae (strain ATCC 700825 / FA 1090) GN=rnr PE=3 SV=1 - [Q5F8H2_NEIG1]	28.2478	17.7	1	11	11	14	1.0621	14	5.84962	0.787124	14	16.8823	0.789262	14	21.5637	1.31152e+08	791	88.9963	9.05615
Q5F8Q0	Glucokinase OS=Neisseria gonorrhoeae (strain ATCC 700825 / FA 1090) GN=glk PE=3 SV=1 - [GLK_NEIG1]	27.2707	34.76	1	11	11	12	0.952636	12	15.5707	0.563065	12	16.5277	0.562248	12	14.2372	5.13161e+08	328	35.09	7.45947
Q5F8T2	Uncharacterized protein OS=Neisseria gonorrhoeae (strain ATCC 700825 / FA 1090) GN=NGO_0678 PE=4 SV=1 - [Q5F8T2_NEIG1]	152.958	70.24	1	11	11	61	0.939257	57	12.1746	0.9365	57	14.3122	0.906394	57	21.301	7.34236e+09	84	8.77855	9.43701
Q5F913	4-hydroxy-3-methylbut-2-en-1-yl diphosphate synthase (flavodoxin) OS=Neisseria gonorrhoeae (strain ATCC 700825 / FA 1090) GN=ispG PE=3 SV=1 - [ISPG_NEIG1]	40.1836	31.35	1	11	11	17	1.1294	17	18.3298	0.993038	17	26.9011	0.953973	17	19.2939	1.26597e+08	421	45.3396	7.35693
Q5FA25	Peptide chain release factor 3 OS=Neisseria gonorrhoeae (strain ATCC 700825 / FA 1090) GN=prfC PE=3 SV=1 - [RF3_NEIG1]	24.8724	24.29	1	11	11	12	1.11185	12	5.98599	0.68274	12	26.5625	0.717553	12	45.151	1.08331e+08	531	59.4686	5.61768
Q5FAC0	S-adenosylmethionine synthase OS=Neisseria gonorrhoeae (strain ATCC 700825 / FA 1090) GN=metK PE=3 SV=2 - [METK_NEIG1]	41.4119	35.99	1	11	11	16	1.12644	16	7.1679	0.692159	16	15.4838	0.724236	16	22.059	8.04533e+07	389	41.9163	5.18604
Q5FAH2	Carbamoyl-phosphate synthase (glutamine-hydrolyzing) OS=Neisseria gonorrhoeae (strain ATCC 700825 / FA 1090) GN=carB PE=3 SV=1 - [Q5FAH2_NEIG1]	32.4663	15.22	1	11	11	13	1.02573	13	22.447	1.01565	13	14.2017	0.799413	13	15.4824	7.3247e+07	1071	117.411	5.17334
Q5FAJ2	Chromosomal replication initiator protein DnaA OS=Neisseria gonorrhoeae (strain ATCC 700825 / FA 1090) GN=dnaA PE=3 SV=1 - [DNAA_NEIG1]	50.2659	24.71	1	11	11	18	1.21531	17	7.46801	0.906607	17	7.75673	0.947463	17	12.7933	1.05961e+08	518	58.021	6.50732
Q5F518	ABC transporter OS=Neisseria gonorrhoeae (strain ATCC 700825 / FA 1090) GN=NGO_2121 PE=4 SV=1 - [Q5F518_NEIG1]	40.5454	33.21	1	10	10	19	0.255711	19	194.578	0.899572	19	19.6938	0.152343	18	212.226	4.98117e+08	277	29.622	5.021
Q5F519	Sulfate transporter OS=Neisseria gonorrhoeae (strain ATCC 700825 / FA 1090) GN=NGO_2120 PE=4 SV=1 - [Q5F519_NEIG1]	51.0801	69.57	1	10	10	16	1.13368	16	3.92412	0.906348	16	17.6995	0.95304	16	17.5246	3.4385e+08	92	10.1313	8.68994
Q5F525	Aminobenzoate synthetase OS=Neisseria gonorrhoeae (strain ATCC 700825 / FA 1090) GN=NGO_2112 PE=4 SV=2 - [Q5F525_NEIG1]	32.6134	27.4	1	10	10	11	1.12851	11	4.39949	0.856863	11	12.461	0.806151	11	26.037	7.00394e+07	624	68.7638	6.23975
Q5F565	Membrane protein OS=Neisseria gonorrhoeae (strain ATCC 700825 / FA 1090) GN=NGO_2071 PE=4 SV=1 - [Q5F565_NEIG1]	49.8014	22.91	1	10	10	16	1.04143	16	12.5843	0.918294	16	13.9418	0.907626	16	15.8697	2.04537e+08	550	62.2071	6.72705
Q5F5N1	Uncharacterized protein OS=Neisseria gonorrhoeae (strain ATCC 700825 / FA 1090) GN=NGO_1889 PE=4 SV=1 - [Q5F5N1_NEIG1]	32.4018	33.73	1	10	10	16	1.08546	16	8.68126	1.0485	16	10.2891	1.15454	16	26.9342	2.92483e+08	338	36.8136	4.83057
Q5F5S8	50S ribosomal protein L4 OS=Neisseria gonorrhoeae (strain ATCC 700825 / FA 1090) GN=rplD PE=3 SV=1 - [RL4_NEIG1]	233.611	62.14	1	10	10	103	0.92954	81	16.2979	1.12881	82	18.5803	1.02161	82	15.9865	2.37043e+09	206	23.2885	9.99365
Q5F6F2	Lipopolysaccharide-assembly, LptC-related family protein OS=Neisseria gonorrhoeae (strain ATCC 700825 / FA 1090) GN=NGO_1607 PE=4 SV=1 - [Q5F6F2_NEIG1]	38.9171	67.88	1	10	10	17	1.08406	15	11.545	0.916816	15	15.5418	1.01539	15	16.9629	4.92723e+08	193	21.7809	6.21436
Q5F6P1	Pyridoxine 5'-phosphate synthase OS=Neisseria gonorrhoeae (strain ATCC 700825 / FA 1090) GN=pdxJ PE=3 SV=1 - [PDXJ_NEIG1]	46.226	61.57	1	9	10	21	0.878503	20	22.2192	0.713299	20	22.664	0.784022	20	28.261	3.72897e+08	242	26.549	5.89697
Q5F731	Glutamate dehydrogenase OS=Neisseria gonorrhoeae (strain ATCC 700825 / FA 1090) GN=NGO_1358 PE=3 SV=1 - [Q5F731_NEIG1]	38.6299	27.03	1	10	10	16	0.866056	16	7.34453	0.941967	16	19.5962	0.841778	16	14.07	3.10341e+08	444	48.4425	6.04932
Q5F7A4	Nitrite reductase OS=Neisseria gonorrhoeae (strain ATCC 700825 / FA 1090) GN=NGO_1276 PE=4 SV=1 - [Q5F7A4_NEIG1]	48.6212	43.11	1	10	10	20	1.08868	18	12.9196	0.889615	18	14.0317	0.985496	18	12.6967	4.83705e+08	392	40.9084	5.33838
Q5F7C7	Prokaryotic membrane lipolipid attachment site family protein OS=Neisseria gonorrhoeae (strain ATCC 700825 / FA 1090) GN=NGO_1251 PE=4 SV=2 - [Q5F7C7_NEIG1]	93.1718	61.21	1	10	10	39	0.998475	34	12.3177	0.9049	34	9.10747	0.869211	34	21.0676	1.63788e+09	165	18.6006	9.53955
Q5F7Y5	Ferredoxin OS=Neisseria gonorrhoeae (strain ATCC 700825 / FA 1090) GN=NGO_1026 PE=4 SV=1 - [Q5F7Y5_NEIG1]	73.9908	25.3	1	10	10	27	1.04297	24	10.3593	0.887564	24	15.6707	0.954232	24	12.3984	7.67849e+08	498	55.4805	7.98682
Q5F873	Citrate synthase OS=Neisseria gonorrhoeae (strain ATCC 700825 / FA 1090) GN=gltA PE=3 SV=1 - [Q5F873_NEIG1]	63.497	31.38	1	10	10	22	1.08352	22	11.6782	0.765475	22	14.0032	0.837106	22	17.5656	1.19987e+08	427	48.0902	6.94678
Q5F8D7	Uncharacterized protein OS=Neisseria gonorrhoeae (strain ATCC 700825 / FA 1090) GN=NGO_0845 PE=4 SV=1 - [Q5F8D7_NEIG1]	26.295	35.64	1	10	10	10	0.924665	10	9.38676	0.919606	10	8.07512	1.09053	10	10.2148	1.91597e+08	376	41.9596	4.84326
Q5F8H8	Bacterioferritin OS=Neisseria gonorrhoeae (strain ATCC 700825 / FA 1090) GN=NGO_0795 PE=3 SV=1 - [Q5F8H8_NEIG1]	105.212	73.25	1	10	10	61	0.786072	48	35.2198	1.58817	49	44.1928	1.59302	49	43.2075	1.23188e+09	157	18.0044	4.70361
Q5F8H9	Bacterioferritin OS=Neisseria gonorrhoeae (strain ATCC 700825 / FA 1090) GN=NGO_0794 PE=3 SV=1 - [Q5F8H9_NEIG1]	263.942	75.32	1	10	10	87	0.806414	81	23.3192	1.41563	82	32.5074	1.44838	82	34.3009	2.82763e+09	154	17.9658	4.81787
Q5F8L9	ATPase OS=Neisseria gonorrhoeae (strain ATCC 700825 / FA 1090) GN=NGO_0753 PE=4 SV=1 - [Q5F8L9_NEIG1]	39.2123	17.66	1	10	10	15	1.12987	15	20.4751	0.885398	15	19.9812	0.885925	15	23.9504	1.69709e+08	589	66.6346	5.93506
Q5F8M6	DNA mismatch repair protein MutL OS=Neisseria gonorrhoeae (strain ATCC 700825 / FA 1090) GN=mutL PE=1 SV=1 - [MUTL_NEIG1]	28.0688	22.95	1	10	10	13	1.12503	13	11.0921	0.83639	13	22.3553	0.830106	13	16.1319	6.40913e+07	658	71.5575	6.53662
Q5F8V5	Exodeoxyribonuclease 7 large subunit OS=Neisseria gonorrhoeae (strain ATCC 700825 / FA 1090) GN=xseA PE=3 SV=1 - [EX7L_NEIG1]	33.0539	30.6	1	10	10	11	1.14172	11	14.2451	0.909679	11	16.5351	0.94162	11	12.499	1.01229e+08	451	49.7672	9.12939
Q5F9F4	50S ribosomal protein L25 OS=Neisseria gonorrhoeae (strain ATCC 700825 / FA 1090) GN=rplY PE=3 SV=1 - [RL25_NEIG1]	67.383	51.58	1	10	10	28	1.04868	22	14.5226	0.979566	22	13.1776	1.02078	22	18.3904	7.70057e+08	190	20.9412	7.13721
Q5F9K8	Delta-aminolevulinic acid dehydratase OS=Neisseria gonorrhoeae (strain ATCC 700825 / FA 1090) GN=NGO_0385 PE=3 SV=2 - [Q5F9K8_NEIG1]	57.7521	40.54	1	10	10	22	0.94984	20	11.5039	0.944459	20	16.1044	1.11593	21	21.3164	298474604	333	36.7545	5.49072
Q5F9V0	Apolipoprotein N-acyltransferase OS=Neisseria gonorrhoeae (strain ATCC 700825 / FA 1090) GN=lnt PE=3 SV=1 - [Q5F9V0_NEIG1]	53.7461	28.32	1	10	10	28	1.03343	26	10.9524	0.91714	26	10.5687	0.936485	26	15.6565	2.94723e+08	512	56.9464	8.47021
Q5F9W4	Ribosomal RNA small subunit methyltransferase A OS=Neisseria gonorrhoeae (strain ATCC 700825 / FA 1090) GN=rsmA PE=3 SV=1 - [RSMA_NEIG1]	54.3614	40.15	1	10	10	22	1.05121	21	9.79223	0.919169	21	12.1872	0.698928	21	23.1274	4.40678e+08	259	29.2175	7.1958
Q5FA09	Septum formation inhibitor Maf OS=Neisseria gonorrhoeae (strain ATCC 700825 / FA 1090) GN=NGO_0225 PE=4 SV=1 - [Q5FA09_NEIG1]	29.9852	19.43	1	10	10	11	0.831328	11	7.2027	0.838292	11	13.3156	0.756809	11	10.1454	1.86342e+08	628	68.7139	9.26123
Q5FA41	30S ribosomal protein S15 OS=Neisseria gonorrhoeae (strain ATCC 700825 / FA 1090) GN=rpsO PE=3 SV=1 - [RS15_NEIG1]	97.8162	77.53	1	10	10	32	0.900357	32	15.5638	1.12429	32	23.9946	1.05063	32	28.8123	2.30258e+09	89	10.3797	11.1802
Q5FAC5	Cytochrome C OS=Neisseria gonorrhoeae (strain ATCC 700825 / FA 1090) GN=NGO_0101 PE=4 SV=1 - [Q5FAC5_NEIG1]	62.4395	51.21	1	10	10	31	0.948696	27	12.8622	0.796143	27	13.9861	0.632165	27	37.1775	1.97138e+09	207	22.0031	9.15869
Q5FAE1	UDP-N-acetylgalactosaminyltransferase OS=Neisseria gonorrhoeae (strain ATCC 700825 / FA 1090) GN=NGO_0085 PE=1 SV=1 - [Q5FAE1_NEIG1]	53.475	27.6	1	10	10	20	1.04838	20	11.3962	0.840901	20	11.1231	0.831429	20	19.16	1.46489e+08	413	44.2383	9.0415
Q5F4X3	Phosphate acyltransferase OS=Neisseria gonorrhoeae (strain ATCC 700825 / FA 1090) GN=plsX PE=3 SV=1 - [PLSX_NEIG1]	29.752	31.9	1	9	9	11	1.07565	11	15.5954	0.900656	11	20.0025	0.871528	11	19.2372	2.44464e+08	348	36.7743	7.56201
Q5F573	Transporter OS=Neisseria gonorrhoeae (strain ATCC 700825 / FA 1090) GN=NGO_2057 PE=4 SV=1 - [Q5F573_NEIG1]	153.835	35.11	1	9	9	69	1.041	52	17.2033	0.932188	52	20.2804	0.910335	52	18.2046	3.26897e+09	282	30.6884	7.37158
Q5F599	Cytochrome b OS=Neisseria gonorrhoeae (strain ATCC 700825 / FA 1090) GN=NGO_2030 PE=3 SV=1 - [Q5F599_NEIG1]	73.745	18.93	1	9	9	33	1.02719	33	13.1532	0.913981	33	14.1906	0.832197	33	17.9361	1.01754e+09	449	50.2686	9.31982
Q5F5I3	Uncharacterized protein OS=Neisseria gonorrhoeae (strain ATCC 700825 / FA 1090) GN=NGO_1942 PE=4 SV=2 - [Q5F5I3_NEIG1]	41.5858	39.04	1	9	9	19	1.01977	17	10.5955	0.899346	17	14.5382	0.892604	17	18.2022	2.8613e+08	146	16.6286	9.36377
Q5F5Q4	DNA topoisomerase 1 OS=Neisseria gonorrhoeae (strain ATCC 700825 / FA 1090) GN=topA PE=3 SV=1 - [Q5F5Q4_NEIG1]	24.7629	15.63	1	9	9	9	0.876292	9	10.6557	0.987338	9	21.6971	0.741041	9	10.3691	1.36631e+08	768	86.9932	7.97217
Q5F5R1	50S ribosomal protein L11 OS=Neisseria gonorrhoeae (strain ATCC 700825 / FA 1090) GN=rplK PE=3 SV=1 - [RL11_NEIG1]	79.297	48.61	1	9	9	28	1.06441	27	4.6955	0.86254	27	12.201	0.88725	27	13.5003	1.89062e+09	144	14.9801	9.70068
Q5F5S1	30S ribosomal protein S12 OS=Neisseria gonorrhoeae (strain ATCC 700825 / FA 1090) GN=rpsL PE=3 SV=1 - [RS12_NEIG1]	80.3046	41.46	1	9	9	32	0.999714	32	8.83883	0.818648	32	15.3656	0.704593	32	29.1184	5.13171e+09	123	13.7275	10.7554
Q5F5S5	30S ribosomal protein S10 OS=Neisseria gonorrhoeae (strain ATCC 700825 / FA 1090) GN=rpsJ PE=3 SV=1 - [RS10_NEIG1]	42.8149	71.84	1	9	9	19	1.10935	19	11.8753	0.744733	19	25.0795	0.680563	19	22.0824	1242991417	103	11.7995	9.56885
Q5F5S7	50S ribosomal protein L3 OS=Neisseria gonorrhoeae (strain ATCC 700825 / FA 1090) GN=rplC PE=3 SV=1 - [RL3_NEIG1]	74.9317	47.66	1	9	9	28	0.861256	28	18.6856	0.918093	28	9.40729	0.793606	28	11.7786	9.05685e+08	214	22.664	10.0376
Q5F5T1	30S ribosomal protein S19 OS=Neisseria gonorrhoeae (strain ATCC 700825 / FA 1090) GN=rpsS PE=3 SV=1 - [RS19_NEIG1]	91.1193	75	1	8	9	48	0.944209	47	16.1081	1.0597	47	15.777	1.03969	47	17.9209	2.71136e+09	92	10.3838	10.6968
Q5F5X8	Chromosome partitioning protein OS=Neisseria gonorrhoeae (strain ATCC 700825 / FA 1090) GN=NGO_1790 PE=4 SV=1 - [Q5F5X8_NEIG1]	79.5779	50.97	1	9	9	24	1.02097	24	6.86018	0.908775	23	16.1723	0.778301	24	20.0416	4.39652e+08	257	27.0033	6.0874
Q5F609	DNA helicase OS=Neisseria gonorrhoeae (strain ATCC 700825 / FA 1090) GN=NGO_1757 PE=3 SV=1 - [Q5F609_NEIG1]	31.3829	15.51	1	9	9	11	1.10477	11	10.8966	0.847785	11	7.70906	0.938064	11	5.87889	1.48994e+08	735	82.0651	6.65381
Q5F674	Membrane protein OS=Neisseria gonorrhoeae (strain ATCC 700825 / FA 1090) GN=NGO_1688 PE=4 SV=1 - [Q5F674_NEIG1]	35.4291	18.81	1	9	9	10	0.864046	10	8.79663	0.939957	10	9.25821	0.862567	10	12.5583	3.7315e+08	489	56.4637	9.75928
Q5F676	Peptidase M23 OS=Neisseria gonorrhoeae (strain ATCC 700825 / FA 1090) GN=NGO_1686 PE=4 SV=1 - [Q5F676_NEIG1]	39.9331	25.58	1	9	9	14	1.00473	14	5.43167	0.902117	14	15.5673	0.872019	14	11.1391	1.79585e+08	430	46.297	9.01221
Q5F6U6	Lactate permease OS=Neisseria gonorrhoeae (strain ATCC 700825 / FA 1090) GN=NGO_1449 PE=4 SV=1 - [Q5F6U6_NEIG1]	37.4007	14.58	1	9	9	22	1.09021	21	21.411	0.814957	21	18.0114	0.83508	21	14.7654	6.98648e+08	528	56.6832	8.76318
Q5F734	Alpha 1,2 N-acetylglucosamine transferase OS=Neisseria gonorrhoeae (strain ATCC 700825 / FA 1090) GN=NGO_1354 PE=4 SV=1 - [Q5F734_NEIG1]	35.6227	26.55	1	9	9	14	1.08007	14	8.68253	0.945967	14	7.85043	0.777929	14	12.9595	2.149e+08	354	39.9179	9.08545
Q5F742	3-octaprenyl-4-hydroxybenzoate carboxy-lyase OS=Neisseria gonorrhoeae (strain ATCC 700825 / FA 1090) GN=ubiD PE=3 SV=1 - [UBID_NEIG1]	31.9299	17.28	1	9	9	14	1.10407	14	18.1645	0.873942	14	25.5522	0.795735	14	25.1243	2.34539e+08	492	55.2724	6.55127
Q5F763	GDSL family lipase OS=Neisseria gonorrhoeae (strain ATCC 700825 / FA 1090) GN=NGO_1323 PE=4 SV=1 - [Q5F763_NEIG1]	87.6289	37.56	1	9	9	29	1.04051	29	9.26199	0.953323	29	13.486	0.928763	29	14.1555	503240824	213	22.9492	9.46631
Q5F7D6	Imidazoleglycerol-phosphate dehydratase OS=Neisseria gonorrhoeae (strain ATCC 700825 / FA 1090) GN=hisB PE=3 SV=2 - [HIS7_NEIG1]	60.6519	31.02	1	9	9	22	0.993017	22	13.8711	1.02584	22	19.4196	1.17682	22	17.5026	3.61172e+08	303	33.5022	8.42627
Q5F7F7	GntR family transcriptional regulator OS=Neisseria gonorrhoeae (strain ATCC 700825 / FA 1090) GN=NGO_1221 PE=4 SV=1 - [Q5F7F7_NEIG1]	26.1971	46.64	1	9	9	13	1.059	13	10.937	0.864112	13	11.6749	0.879499	13	20.2132	1.00184e+08	238	27.0691	6.7417
Q5F7U0	Cytochrome C OS=Neisseria gonorrhoeae (strain ATCC 700825 / FA 1090) GN=NGO_1080 PE=4 SV=1 - [Q5F7U0_NEIG1]	137.892	50.66	1	9	9	113	1.1068	81	13.9181	0.955925	81	16.8224	1.0103	81	17.2454	7.83244e+09	152	16.0819	7.82568
Q5F7W8	Aminotransferase OS=Neisseria gonorrhoeae (strain ATCC 700825 / FA 1090) GN=NGO_1047 PE=4 SV=1 - [Q5F7W8_NEIG1]	32.4575	23.51	1	9	9	14	1.0597	14	9.37939	0.964234	14	13.3233	0.799762	14	28.3182	7.91169e+07	404	45.3963	6.99072
Q5F884	Uncharacterized protein OS=Neisseria gonorrhoeae (strain ATCC 700825 / FA 1090) GN=NGO_0905 PE=4 SV=1 - [Q5F884_NEIG1]	20.7277	51.07	1	9	9	10	0.898094	10	9.71048	1.00962	10	11.7657	0.928261	10	15.5795	1.83269e+08	233	25.7781	5.45264
Q5F8G6	Dihydroxy-acid dehydratase OS=Neisseria gonorrhoeae (strain ATCC 700825 / FA 1090) GN=ilvD PE=3 SV=1 - [ILVD_NEIG1]	37.7988	18.58	1	9	9	13	1.05972	13	15.5262	1.0069	13	9.47438	0.912804	13	15.0869	2.107e+09	619	66.7996	6.30322
Q5F8T9	Inositol monophosphatase OS=Neisseria gonorrhoeae (strain ATCC 700825 / FA 1090) GN=NGO_0671 PE=4 SV=1 - [Q5F8T9_NEIG1]	40.6181	28.35	1	9	9	16	0.953651	16	12.3332	0.913002	16	6.51399	0.973789	16	14.8991	3.17142e+08	261	28.5545	6.22705
Q5F8U8	Glutamyl-tRNA(Gln) amidotransferase subunit A OS=Neisseria gonorrhoeae (strain ATCC 700825 / FA 1090) GN=gatA PE=3 SV=1 - [GATA_NEIG1]	29.0071	23.49	1	9	9	11	0.99764	11	9.12942	0.783141	11	18.1645	0.64649	10	13.8001	1.21088e+08	481	51.2737	5.64307
Q5F901	Murein transglycosylase OS=Neisseria gonorrhoeae (strain ATCC 700825 / FA 1090) GN=NGO_0608 PE=4 SV=1 - [Q5F901_NEIG1]	16.9093	22.64	1	9	9	9	1.07215	9	14.9143	0.831607	9	9.09975	0.819209	9	33.6713	6.42595e+07	658	72.0444	9.36377
Q5F931	UvrABC system protein B OS=Neisseria gonorrhoeae (strain ATCC 700825 / FA 1090) GN=uvrB PE=3 SV=1 - [UVRB_NEIG1]	23.5691	16.15	1	9	9	12	1.23938	11	15.2712	0.775041	11	14.0559	0.722609	11	9.00398	5.67988e+07	675	76.8603	5.36377
Q5F952	Molecular chaperone DnaJ OS=Neisseria gonorrhoeae (strain ATCC 700825 / FA 1090) GN=NGO_0551 PE=4 SV=1 - [Q5F952_NEIG1]	52.0233	26.52	1	9	9	17	1.14719	16	10.6963	0.942266	16	14.7411	0.9788	16	18.5163	5.31193e+08	230	26.947	9.81787
Q5F9F9	3-methyl-2-oxobutanoate hydroxymethyltransferase OS=Neisseria gonorrhoeae (strain ATCC 700825 / FA 1090) GN=panB PE=3 SV=1 - [PANB_NEIG1]	46.2199	55.51	1	9	9	18	0.916959	18	16.1989	0.97392	18	8.374	1.06241	18	13.6132	4.24548e+08	263	27.7059	6.52197
Q5F9I3	Peptidase PmbA OS=Neisseria gonorrhoeae (strain ATCC 700825 / FA 1090) GN=pmbA PE=4 SV=1 - [Q5F9I3_NEIG1]	34.7386	25.06	1	9	9	15	0.969004	12	6.49739	0.713835	12	14.6989	0.731374	12	39.5305	1.13653e+08	443	47.7666	5.5542
Q5F9M6	DNA repair protein RadA OS=Neisseria gonorrhoeae (strain ATCC 700825 / FA 1090) GN=radA PE=3 SV=1 - [Q5F9M6_NEIG1]	53.1585	27.89	1	9	9	16	1.10945	16	8.62986	0.896957	16	11.6644	0.812625	16	14.8923	1.79525e+08	459	49.4755	7.44482
Q5F9P6	DNA polymerase III subunit delta OS=Neisseria gonorrhoeae (strain ATCC 700825 / FA 1090) GN=NGO_0347 PE=4 SV=1 - [Q5F9P6_NEIG1]	47.9059	39.08	1	9	9	13	1.05747	13	21.0556	0.809483	13	12.0107	0.847562	13	9.22763	8.12382e+07	325	36.9884	8.32373
Q5F9T6	Phenylalanine--tRNA ligase beta subunit OS=Neisseria gonorrhoeae (strain ATCC 700825 / FA 1090) GN=pheT PE=3 SV=1 - [SYFB_NEIG1]	20.7787	15.63	1	9	9	17	0.968006	13	17.1139	0.872666	12	10.6961	0.784236	14	19.4067	7.81761e+07	787	85.9344	5.31299
Q5F9V4	Membrane protein OS=Neisseria gonorrhoeae (strain ATCC 700825 / FA 1090) GN=NGO_0284 PE=4 SV=1 - [Q5F9V4_NEIG1]	71.0926	41.73	1	9	9	50	0.984339	47	8.86412	0.958506	47	20.8339	0.834292	47	29.3145	2572006896	139	15.7316	10.5942
Q5F9Y5	Acetyl-coenzyme A carboxylase carboxyl transferase subunit beta OS=Neisseria gonorrhoeae (strain ATCC 700825 / FA 1090) GN=accD PE=3 SV=1 - [Q5F9Y5_NEIG1]	38.3595	39.31	1	9	9	18	1.0032	17	4.18714	0.902072	17	12.0678	1.00997	17	12.8248	3.34007e+08	290	31.7544	8.68994
Q5FA49	Sec-independent protein translocase protein TatA OS=Neisseria gonorrhoeae (strain ATCC 700825 / FA 1090) GN=tatA PE=3 SV=1 - [TATA_NEIG1]	110.467	47.76	1	9	9	38	1.02418	35	8.56261	1.08718	35	19.5021	1.15594	35	25.0659	7.09625e+09	67	7.39994	6.78564
Q5FAC1	Lauroyl acyltransferase OS=Neisseria gonorrhoeae (strain ATCC 700825 / FA 1090) GN=NGO_0105 PE=4 SV=2 - [Q5FAC1_NEIG1]	61.6547	39.72	1	9	9	27	1.05342	20	9.00143	0.842136	20	17.5359	0.841748	20	17.0669	5.14813e+08	282	31.4206	9.56885
Q5FAG6	Iron-sulfur cluster carrier protein OS=Neisseria gonorrhoeae (strain ATCC 700825 / FA 1090) GN=NGO_0056 PE=3 SV=1 - [Q5FAG6_NEIG1]	29.5842	33.7	1	9	9	15	1.17102	15	14.2017	0.947772	15	11.1744	1.07706	15	29.1184	6.48926e+08	359	38.114	6.69775
Q5F4Y4	Lacto-N-neotetraose biosynthesis glycosyl transferase OS=Neisseria gonorrhoeae (strain ATCC 700825 / FA 1090) GN=NGO_2159 PE=4 SV=1 - [Q5F4Y4_NEIG1]	58.1147	39.64	1	3	8	34	0.972361	3	0.0205897	1.09526	3	0.952251	0.978614	3	14.6885	5.6102e+08	280	32.4117	8.49951
Q5F4Y8	Glycine--tRNA ligase alpha subunit OS=Neisseria gonorrhoeae (strain ATCC 700825 / FA 1090) GN=glyQ PE=3 SV=1 - [SYGA_NEIG1]	31.0593	30.87	1	8	8	12	1.06966	12	13.2009	0.953844	12	18.4962	0.947876	12	27.1855	1.93867e+08	298	33.975	5.19873
Q5F521	ABC transporter substrate-binding protein OS=Neisseria gonorrhoeae (strain ATCC 700825 / FA 1090) GN=NGO_2118 PE=4 SV=2 - [Q5F521_NEIG1]	24.231	37.2	1	8	8	11	1.11979	11	10.3096	0.978514	11	13.3337	1.09013	11	22.1794	1.63239e+09	164	16.9658	5.07178
Q5F523	Toluene ABC transporter ATP-binding protein OS=Neisseria gonorrhoeae (strain ATCC 700825 / FA 1090) GN=NGO_2116 PE=4 SV=2 - [Q5F523_NEIG1]	78.7309	37.22	1	8	8	27	1.08905	25	8.68579	0.835312	25	11.8334	0.870685	25	13.5211	1.3088e+09	266	29.2261	5.32568
Q5F544	Iron ABC transporter substrate-binding protein OS=Neisseria gonorrhoeae (strain ATCC 700825 / FA 1090) GN=NGO_2092 PE=4 SV=1 - [Q5F544_NEIG1]	37.8809	35.91	1	8	8	12	1.03478	12	7.97559	1.09799	12	20.4843	1.06932	12	14.3532	95040296	323	34.3859	5.84619
Q5F574	ABC transporter substrate-binding protein OS=Neisseria gonorrhoeae (strain ATCC 700825 / FA 1090) GN=NGO_2056 PE=4 SV=1 - [Q5F574_NEIG1]	49.1275	27.93	1	8	8	19	0.963546	17	15.8877	0.906448	17	8.9061	0.809958	17	8.46819	6.806e+08	333	36.3012	9.72998
Q5F577	Bifunctional protein GlmU OS=Neisseria gonorrhoeae (strain ATCC 700825 / FA 1090) GN=glmU PE=3 SV=1 - [GLMU_NEIG1]	23.2695	21.49	1	8	8	9	1.20717	9	5.8083	0.891221	9	14.0856	0.808484	9	36.5925	8.54111e+07	456	48.8428	7.31299
Q5F5A0	Ubiquinol-cytochrome c reductase iron-sulfur subunit OS=Neisseria gonorrhoeae (strain ATCC 700825 / FA 1090) GN=NGO_2029 PE=4 SV=1 - [Q5F5A0_NEIG1]	41.6904	51.3	1	8	8	19	0.982912	17	7.87463	0.714216	17	9.45975	0.540663	17	16.2387	3.4665e+08	193	20.6355	5.63037
Q5F5D0	Bifunctional protein FolD OS=Neisseria gonorrhoeae (strain ATCC 700825 / FA 1090) GN=folD PE=3 SV=1 - [FOLD_NEIG1]	42.5594	45.77	1	8	8	16	1.00323	14	9.68626	1.06134	14	13.9921	0.7749	14	15.7319	3.72648e+08	284	29.9817	5.8208
Q5F5H6	Esterase OS=Neisseria gonorrhoeae (strain ATCC 700825 / FA 1090) GN=NGO_1949 PE=4 SV=1 - [Q5F5H6_NEIG1]	47.1323	30.33	1	8	8	20	1.091	19	10.0072	0.862933	19	14.9873	0.916904	19	22.8506	2.73358e+08	300	31.3349	9.96436
Q5F5U3	50S ribosomal protein L18 OS=Neisseria gonorrhoeae (strain ATCC 700825 / FA 1090) GN=rplR PE=3 SV=1 - [RL18_NEIG1]	170.462	57.26	1	8	8	74	0.901859	57	14.4625	1.04846	57	11.3643	0.990863	57	16.1504	4158302118	117	12.7899	10.4185
Q5F5U7	Protein translocase subunit SecY OS=Neisseria gonorrhoeae (strain ATCC 700825 / FA 1090) GN=secY PE=3 SV=1 - [Q5F5U7_NEIG1]	49.3212	15.37	1	8	8	23	1.07225	23	5.59708	1.05941	23	20.3364	1.00564	23	20.3754	8.49501e+08	436	47.4956	9.75928
Q5F682	50S ribosomal protein L28 OS=Neisseria gonorrhoeae (strain ATCC 700825 / FA 1090) GN=rpmB PE=3 SV=1 - [RL28_NEIG1]	89.8609	72.73	1	8	8	93	0.83579	83	15.3265	1.09324	83	15.0788	0.876787	83	25.5655	2.83997e+09	77	8.81275	11.7075
Q5F6H7	Phosphate transporter OS=Neisseria gonorrhoeae (strain ATCC 700825 / FA 1090) GN=NGO_1581 PE=3 SV=1 - [Q5F6H7_NEIG1]	51.4731	11.83	1	8	8	23	0.790345	20	6.76574	0.933097	21	21.9642	0.719368	20	31.474	1.10147e+09	524	56.4663	8.86572
Q5F6H9	Transcriptional regulator OS=Neisseria gonorrhoeae (strain ATCC 700825 / FA 1090) GN=NGO_1579 PE=4 SV=1 - [Q5F6H9_NEIG1]	45.731	36.89	1	8	8	16	1.06268	16	9.78873	0.936179	16	17.6143	0.93263	16	22.3708	3.20742e+08	244	27.392	8.39697
Q5F6I7	Quinolinate synthase A OS=Neisseria gonorrhoeae (strain ATCC 700825 / FA 1090) GN=nadA PE=3 SV=1 - [NADA_NEIG1]	22.4574	18.92	1	8	8	11	1.04638	11	18.8181	0.886062	11	6.35258	0.772668	11	18.5485	1.95291e+08	370	40.0293	6.25244
Q5F6K1	ATP-dependent protease OS=Neisseria gonorrhoeae (strain ATCC 700825 / FA 1090) GN=NGO_1550 PE=4 SV=1 - [Q5F6K1_NEIG1]	19.6331	23.69	1	8	8	14	1.08545	12	9.49601	0.920519	12	10.7188	0.788956	12	27.295	6.27108e+07	498	53.2657	6.91748
Q5F6L2	UDP-N-acetylmuramoyl-tripeptide--D-alanyl-D-alanine ligase OS=Neisseria gonorrhoeae (strain ATCC 700825 / FA 1090) GN=murF PE=3 SV=1 - [Q5F6L2_NEIG1]	53.423	28.32	1	8	8	18	1.16025	18	9.91669	0.930229	18	21.8252	0.86748	18	12.958	3.21678e+08	452	47.7432	5.18604
Q5F6V2	Chromosome partition protein Smc OS=Neisseria gonorrhoeae (strain ATCC 700825 / FA 1090) GN=smc PE=3 SV=1 - [Q5F6V2_NEIG1]	46.605	9.13	1	8	8	12	1.11268	12	15.9311	0.934936	12	13.9382	0.871111	12	12.7584	5.21802e+07	1161	130.281	5.65576
Q5F707	GTP pyrophosphokinase OS=Neisseria gonorrhoeae (strain ATCC 700825 / FA 1090) GN=NGO_1382 PE=3 SV=1 - [Q5F707_NEIG1]	30.1327	16.42	1	8	8	9	1.11518	9	19.0504	0.943344	9	9.66462	1.10648	9	6.08043	7.74865e+07	737	82.3459	6.59521
Q5F735	Beta-1,4-glucosyltransferase OS=Neisseria gonorrhoeae (strain ATCC 700825 / FA 1090) GN=NGO_1353 PE=4 SV=2 - [Q5F735_NEIG1]	36.8555	34.92	1	8	8	14	1.03665	14	10.169	0.822191	14	19.0206	0.821558	14	20.8969	138851116	252	29.3088	8.95361
Q5F7V4	Membrane-bound lysozyme-inhibitor of c-type lysozyme family protein OS=Neisseria gonorrhoeae (strain ATCC 700825 / FA 1090) GN=NGO_1063 PE=4 SV=1 - [Q5F7V4_NEIG1]	203.118	70.63	1	8	8	141	0.945313	119	19.0316	0.952868	120	19.0741	0.933642	119	17.5737	9.44046e+09	126	13.4755	6.53662
Q5F7V8	Membrane protein OS=Neisseria gonorrhoeae (strain ATCC 700825 / FA 1090) GN=NGO_1059 PE=4 SV=1 - [Q5F7V8_NEIG1]	29.2946	20.46	1	8	8	12	1.05857	12	13.6669	0.887915	12	25.2131	0.972259	12	20.4071	1.48985e+08	518	57.4249	4.85596
Q5F889	3-phosphoshikimate 1-carboxyvinyltransferase OS=Neisseria gonorrhoeae (strain ATCC 700825 / FA 1090) GN=aroA PE=3 SV=1 - [AROA_NEIG1]	73.8034	35.8	1	8	8	23	1.04492	22	18.4153	0.885907	22	15.2701	0.763433	22	24.8109	2.20984e+08	433	46.7142	6.34131
Q5F8E4	Membrane protein OS=Neisseria gonorrhoeae (strain ATCC 700825 / FA 1090) GN=NGO_0834 PE=4 SV=1 - [Q5F8E4_NEIG1]	31.2358	33.18	1	8	8	11	1.03745	11	5.62887	0.883767	11	5.87039	0.921031	11	12.2838	2.94324e+08	223	23.6971	8.41162
Q5F8I0	Lipoyl synthase OS=Neisseria gonorrhoeae (strain ATCC 700825 / FA 1090) GN=lipA PE=3 SV=1 - [LIPA_NEIG1]	24.4484	25.99	1	8	8	10	1.07584	10	11.9689	0.996545	10	18.215	0.888585	10	19.4807	9.19685e+07	327	37.0228	7.53271
Q5F8J2	ABC transporter OS=Neisseria gonorrhoeae (strain ATCC 700825 / FA 1090) GN=NGO_0781 PE=4 SV=1 - [Q5F8J2_NEIG1]	30.4257	17.5	1	8	8	10	1.14244	10	19.316	0.746894	10	10.744	0.76457	10	17.3776	1.12661e+08	640	71.7863	6.20166
Q5F8P9	Transcriptional regulator OS=Neisseria gonorrhoeae (strain ATCC 700825 / FA 1090) GN=NGO_0718 PE=4 SV=1 - [Q5F8P9_NEIG1]	73.5778	35.46	1	8	8	22	0.991671	21	13.8293	0.805857	21	17.96	0.629543	21	37.2995	3.95524e+08	282	30.3627	5.49072
Q5F8S7	Serine protease OS=Neisseria gonorrhoeae (strain ATCC 700825 / FA 1090) GN=NGO_0683 PE=4 SV=1 - [Q5F8S7_NEIG1]	47.8486	30.99	1	8	8	21	1.0797	19	11.683	0.903475	19	18.4366	0.99486	19	24.3786	3.10187e+08	426	47.8711	8.52881
Q5F8U9	Membrane protein OS=Neisseria gonorrhoeae (strain ATCC 700825 / FA 1090) GN=NGO_0661 PE=4 SV=1 - [Q5F8U9_NEIG1]	33.2971	24.52	1	8	8	12	1.04472	12	13.99	0.727049	12	19.1112	0.69383	12	15.4358	323218353	310	36.1906	9.5249
Q5F8X4	Cysteine desulfurase IscS OS=Neisseria gonorrhoeae (strain ATCC 700825 / FA 1090) GN=iscS PE=3 SV=1 - [ISCS_NEIG1]	25.1665	21.78	1	8	8	9	0.997177	9	14.9198	1.01994	9	6.47247	1.02823	9	23.9188	9.69947e+07	404	44.55	6.06201
Q5F922	50S ribosomal protein L9 OS=Neisseria gonorrhoeae (strain ATCC 700825 / FA 1090) GN=rplI PE=3 SV=1 - [RL9_NEIG1]	20.958	63.33	1	8	8	9	0.847537	9	20.8988	0.750199	9	22.0077	0.653813	9	15.2352	2.62594e+08	150	15.6935	7.25439
Q5F976	Membrane protein OS=Neisseria gonorrhoeae (strain ATCC 700825 / FA 1090) GN=NGO_0523 PE=4 SV=1 - [Q5F976_NEIG1]	28.3285	59.12	1	8	8	12	1.05565	11	12.5668	0.972728	11	9.43536	0.928102	11	17.5826	5.91339e+08	159	17.9664	9.18799
Q5F9D9	Succinyldiaminopimelate aminotransferase OS=Neisseria gonorrhoeae (strain ATCC 700825 / FA 1090) GN=NGO_0460 PE=4 SV=1 - [Q5F9D9_NEIG1]	31.9334	23.29	1	8	8	12	1.1123	11	18.7948	0.841369	11	5.51459	0.956544	11	15.3338	7.71708e+07	395	44.1077	6.69775
Q5F9E2	Type IV pilin OS=Neisseria gonorrhoeae (strain ATCC 700825 / FA 1090) GN=NGO_0456 PE=4 SV=1 - [Q5F9E2_NEIG1]	41.8474	48.77	1	8	8	15	1.20129	15	12.4931	1.06394	15	16.9676	1.04965	15	24.4578	1.0149e+09	162	18.0712	9.30518
Q5F9J4	Protease HtpX homolog OS=Neisseria gonorrhoeae (strain ATCC 700825 / FA 1090) GN=htpX PE=3 SV=1 - [HTPX_NEIG1]	103.579	40.5	1	8	8	41	1.21843	39	20.8589	0.940987	38	16.8891	1.01691	38	27.0118	4.83389e+09	279	30.1529	7.63525
Q5F9W7	Amino acid ABC transporter ATPase OS=Neisseria gonorrhoeae (strain ATCC 700825 / FA 1090) GN=NGO_0269 PE=4 SV=1 - [Q5F9W7_NEIG1]	39.5298	31.82	1	8	8	16	1.06646	13	10.3258	0.924698	13	18.658	0.709106	13	22.0311	1.74162e+08	242	27.0099	6.354
Q5F9Z9	DNA ligase OS=Neisseria gonorrhoeae (strain ATCC 700825 / FA 1090) GN=ligA PE=3 SV=1 - [DNLJ_NEIG1]	26.4733	13.37	1	8	8	10	1.1757	9	11.1133	0.95763	9	9.42777	1.10524	9	16.9258	7.21523e+07	823	90.1483	5.8208
Q5FA14	UTP--glucose-1-phosphate uridylyltransferase OS=Neisseria gonorrhoeae (strain ATCC 700825 / FA 1090) GN=NGO_0220 PE=3 SV=1 - [Q5FA14_NEIG1]	33.6771	32.18	1	8	8	13	1.13513	13	9.9652	0.844753	13	12.3844	0.847361	13	16.7864	1.33038e+08	289	31.9768	6.44287
Q5FA27	Sugar transferase OS=Neisseria gonorrhoeae (strain ATCC 700825 / FA 1090) GN=NGO_0207 PE=4 SV=1 - [Q5FA27_NEIG1]	18.846	23.55	1	8	8	9	1.01025	9	9.28967	0.832914	9	14.7327	0.775966	9	16.3186	9.28322e+07	327	37.8875	8.1333
Q5FA44	Preprotein translocase subunit YajC OS=Neisseria gonorrhoeae (strain ATCC 700825 / FA 1090) GN=NGO_0188 PE=4 SV=1 - [Q5FA44_NEIG1]	63.2937	59.09	1	8	8	26	0.990965	26	11.5519	1.01036	26	15.0744	0.9402	26	28.816	3.22932e+09	88	9.67428	9.81787
Q5FA54	Polymerase OS=Neisseria gonorrhoeae (strain ATCC 700825 / FA 1090) GN=NGO_0178 PE=4 SV=1 - [Q5FA54_NEIG1]	56.6678	12.91	1	8	8	21	1.12323	21	12.6072	0.866186	21	13.9142	0.898409	20	11.7655	4.93509e+08	604	67.0544	9.12939
Q5FA61	ABC transporter ATP-binding protein OS=Neisseria gonorrhoeae (strain ATCC 700825 / FA 1090) GN=NGO_0170 PE=4 SV=1 - [Q5FA61_NEIG1]	65.9758	41.43	1	8	8	26	1.08027	25	9.49873	0.873084	25	11.2451	0.897314	25	9.96893	3.722e+08	251	28.1103	7.53271
Q5FA75	Lipid A biosynthesis lauroyl acyltransferase OS=Neisseria gonorrhoeae (strain ATCC 700825 / FA 1090) GN=NGO_0154 PE=4 SV=2 - [Q5FA75_NEIG1]	36.0813	26.96	1	8	8	11	1.03656	11	4.99822	0.943544	11	5.62552	0.8654	11	8.99638	1.37092e+08	293	34.28	9.5249
Q5FAI2	1-deoxy-D-xylulose-5-phosphate synthase OS=Neisseria gonorrhoeae (strain ATCC 700825 / FA 1090) GN=dxs PE=3 SV=1 - [DXS_NEIG1]	29.4014	17.58	1	8	8	11	1.06076	10	11.9795	0.907453	10	17.0176	0.922104	10	30.645	5.82243e+07	637	68.7683	6.26514
A0A0H4ISA9	Large pilS cassette protein OS=Neisseria gonorrhoeae (strain ATCC 700825 / FA 1090) GN=NGO_10975 PE=4 SV=1 - [A0A0H4ISA9_NEIG1]	51.1936	30.09	5	1	7	19	5.03909	2	138.105	0.824058	2	7.93046	2.97296	2	85.1325	1.63313e+09	226	24.1683	9.39307
Q5F4Y2	Inositol monophosphatase OS=Neisseria gonorrhoeae (strain ATCC 700825 / FA 1090) GN=NGO_2161 PE=4 SV=1 - [Q5F4Y2_NEIG1]	25.4335	31.06	1	7	7	9	1.0593	9	14.256	1.0517	9	20.0703	1.03292	9	20.5908	2.06527e+08	264	29.4169	7.02002
Q5F4Y5	Glycosyl transferase family A OS=Neisseria gonorrhoeae (strain ATCC 700825 / FA 1090) GN=NGO_2158 PE=4 SV=1 - [Q5F4Y5_NEIG1]	11.3351	21.89	1	6	7	7	1.12999	6	12.0193	0.89926	6	5.33116	0.777317	6	17.3196	2.01288e+08	338	38.5299	8.76318
Q5F4Z1	ATP synthase gamma chain OS=Neisseria gonorrhoeae (strain ATCC 700825 / FA 1090) GN=atpG PE=3 SV=1 - [ATPG_NEIG1]	29.2782	34.02	1	7	7	12	1.03187	12	5.01004	0.883948	12	15.2844	0.766101	12	21.5033	7.68995e+07	291	32.4318	8.89502
Q5F4Z3	ATP synthase subunit delta OS=Neisseria gonorrhoeae (strain ATCC 700825 / FA 1090) GN=atpH PE=3 SV=1 - [ATPD_NEIG1]	27.5515	36.72	1	7	7	14	1.16341	14	10.5252	0.941068	14	25.5177	0.919644	14	39.1926	1.08573e+08	177	19.4854	5.09717
Q5F5A4	30S ribosomal protein S9 OS=Neisseria gonorrhoeae (strain ATCC 700825 / FA 1090) GN=rpsI PE=3 SV=1 - [RS9_NEIG1]	293.789	66.15	1	7	7	142	0.854993	133	13.9925	1.11657	134	12.0886	0.912011	134	12.2449	1.30397e+10	130	14.3708	10.9458
Q5F5F5	Uridylate kinase OS=Neisseria gonorrhoeae (strain ATCC 700825 / FA 1090) GN=pyrH PE=3 SV=1 - [PYRH_NEIG1]	32.3236	35.15	1	7	7	10	1.03645	10	8.31454	0.819597	10	9.55304	0.556522	10	26.0602	2.72443e+08	239	25.6971	7.23975
Q5F5K2	GMP synthase OS=Neisseria gonorrhoeae (strain ATCC 700825 / FA 1090) GN=NGO_1922 PE=4 SV=1 - [Q5F5K2_NEIG1]	21.7245	44.44	1	7	7	8	1.10715	8	7.67879	0.864784	8	22.146	0.816303	8	8.04023	2.22884e+08	216	23.8277	9.17334
Q5F5N9	PhnO OS=Neisseria gonorrhoeae (strain ATCC 700825 / FA 1090) GN=NGO_1878 PE=4 SV=1 - [Q5F5N9_NEIG1]	28.9403	30.71	1	7	7	14	1.02749	10	10.3749	0.933895	10	16.0193	0.805041	10	16.4049	7.09222e+07	280	31.59	7.45947
Q5F5Q1	Nitrogen assimilation regulatory protein NtrX OS=Neisseria gonorrhoeae (strain ATCC 700825 / FA 1090) GN=NGO_1866 PE=1 SV=1 - [Q5F5Q1_NEIG1]	21.3729	26.35	1	7	7	8	1.03787	8	10.5749	0.963171	8	9.35454	0.925392	8	8.0862	9.66909e+07	425	46.4897	5.18604
Q5F5Q2	DNA processing protein DprA OS=Neisseria gonorrhoeae (strain ATCC 700825 / FA 1090) GN=NGO_1865 PE=4 SV=1 - [Q5F5Q2_NEIG1]	43.2267	22.53	1	7	7	14	1.08043	14	13.5828	0.961992	14	15.0018	0.842443	14	21.1373	2.36851e+08	395	41.8264	6.3667
Q5F5R4	50S ribosomal protein L7/L12 OS=Neisseria gonorrhoeae (strain ATCC 700825 / FA 1090) GN=rplL PE=3 SV=1 - [RL7_NEIG1]	46.8182	56.1	1	7	7	17	1.29204	17	11.1231	0.783924	17	17.6272	0.870412	17	28.2645	3.82508e+09	123	12.5567	4.7417
Q5F5T7	50S ribosomal protein L14 OS=Neisseria gonorrhoeae (strain ATCC 700825 / FA 1090) GN=rplN PE=3 SV=1 - [RL14_NEIG1]	110.659	52.46	1	7	7	44	0.982196	40	11.9402	1.00563	40	19.5828	0.938421	40	18.5584	6.19666e+09	122	13.3944	10.5796
Q5F5U0	30S ribosomal protein S14 OS=Neisseria gonorrhoeae (strain ATCC 700825 / FA 1090) GN=rpsN PE=3 SV=1 - [RS14_NEIG1]	158.127	48.51	1	7	7	64	0.880576	60	17.6452	0.955776	60	17.7275	0.847326	60	22.1465	1.14599e+10	101	11.5105	11.7515
Q5F5V6	LysR family transcriptional regulator OS=Neisseria gonorrhoeae (strain ATCC 700825 / FA 1090) GN=NGO_1813 PE=4 SV=1 - [Q5F5V6_NEIG1]	40.8214	28.1	1	7	7	11	1.03078	11	12.4783	1.07362	11	12.2367	1.02512	11	10.0856	1.86437e+08	306	34.082	6.53662
Q5F618	NADH-quinone oxidoreductase subunit D OS=Neisseria gonorrhoeae (strain ATCC 700825 / FA 1090) GN=nuoD PE=3 SV=1 - [NUOD_NEIG1]	36.6009	25.12	1	7	7	13	0.929046	13	8.72151	0.864815	13	5.01538	0.702095	13	12.8731	1.36867e+08	418	47.563	7.03467
Q5F692	Type 4 prepilin-like proteins leader peptide-processing enzyme OS=Neisseria gonorrhoeae (strain ATCC 700825 / FA 1090) GN=NGO_1670 PE=3 SV=1 - [Q5F692_NEIG1]	51.2479	22.73	1	7	7	22	1.05827	22	9.77816	0.872915	22	9.86085	0.897858	22	17.5382	7.59563e+08	286	31.3118	8.83643
Q5F6F6	Monofunctional biosynthetic peptidoglycan transglycosylase OS=Neisseria gonorrhoeae (strain ATCC 700825 / FA 1090) GN=mtgA PE=3 SV=1 - [MTGA_NEIG1]	19.9288	31.33	1	7	7	8	1.09814	8	9.32673	0.934988	8	13.8747	1.04173	8	16.1423	2.03168e+08	233	26.6258	9.75928
Q5F6Z2	Copper-binding protein OS=Neisseria gonorrhoeae (strain ATCC 700825 / FA 1090) GN=NGO_1397 PE=4 SV=1 - [Q5F6Z2_NEIG1]	51.2272	68.29	1	7	7	18	0.992855	17	9.58444	0.921577	17	13.4482	0.964571	17	6.75152	4.29764e+08	164	18.1541	6.01123
Q5F711	Biopolymer transporter ExbB OS=Neisseria gonorrhoeae (strain ATCC 700825 / FA 1090) GN=NGO_1378 PE=3 SV=2 - [Q5F711_NEIG1]	74.0899	24.09	1	7	7	27	0.946014	25	13.3376	1.09004	25	22.5883	1.01591	25	21.609	2.07642e+09	220	24.1168	9.43701
Q5F7E5	Ketol-acid reductoisomerase (NADP(+)) OS=Neisseria gonorrhoeae (strain ATCC 700825 / FA 1090) GN=ilvC PE=3 SV=1 - [ILVC_NEIG1]	22.4312	32.34	1	7	7	14	1.01388	14	11.2805	0.919914	14	10.4327	0.845217	14	21.7189	1.48087e+08	337	36.3943	6.23975
Q5F7J8	Pilin OS=Neisseria gonorrhoeae (strain ATCC 700825 / FA 1090) GN=NGO_1177 PE=4 SV=1 - [Q5F7J8_NEIG1]	37.5861	40.94	1	7	7	15	0.983938	15	9.3171	0.891609	15	10.728	0.884784	15	10.3056	4.63909e+08	149	16.8239	9.29053
Q5F7M1	O-succinylhomoserine sulfhydrolase OS=Neisseria gonorrhoeae (strain ATCC 700825 / FA 1090) GN=NGO_1149 PE=3 SV=1 - [Q5F7M1_NEIG1]	17.1804	21.24	1	7	7	7	1.06936	7	2.96948	0.966532	7	20.202	0.959348	6	34.9681	4.68276e+07	386	41.5485	7.28369
Q5F7N7	Uncharacterized protein OS=Neisseria gonorrhoeae (strain ATCC 700825 / FA 1090) GN=NGO_1133 PE=4 SV=1 - [Q5F7N7_NEIG1]	21.0882	35.27	1	7	7	8	0.956088	8	7.56063	0.9207	8	9.02736	0.69413	8	37.1472	1.13692e+08	224	24.1769	4.51318
Q5F7T8	Isocitrate dehydrogenase OS=Neisseria gonorrhoeae (strain ATCC 700825 / FA 1090) GN=NGO_1082 PE=4 SV=1 - [Q5F7T8_NEIG1]	25.9178	18.22	1	7	7	11	1.0157	9	6.79261	0.970926	9	13.2988	0.984018	9	12.5205	2.69169e+07	741	79.8991	6.03662
Q5F7V3	Carbon starvation protein A OS=Neisseria gonorrhoeae (strain ATCC 700825 / FA 1090) GN=NGO_1064 PE=4 SV=1 - [Q5F7V3_NEIG1]	40.1342	9.09	1	7	7	15	0.843867	15	9.3572	0.818363	15	28.6503	0.667941	15	29.323	4.59895e+08	693	74.4435	8.32373
Q5F7X1	Uncharacterized protein OS=Neisseria gonorrhoeae (strain ATCC 700825 / FA 1090) GN=NGO_1044 PE=4 SV=1 - [Q5F7X1_NEIG1]	57.1004	43.09	1	7	7	22	1.02525	21	10.1341	0.905467	21	12.287	0.904691	21	14.0841	4.90628e+08	181	19.3458	8.1333
Q5F7X9	Membrane protein OS=Neisseria gonorrhoeae (strain ATCC 700825 / FA 1090) GN=NGO_1032 PE=4 SV=1 - [Q5F7X9_NEIG1]	27.7898	15.65	1	7	7	12	1.02154	11	7.65724	0.986711	11	13.4628	0.983029	11	10.8207	4.6037e+08	460	48.8434	9.37842
Q5F857	Methionine biosynthesis protein MetW OS=Neisseria gonorrhoeae (strain ATCC 700825 / FA 1090) GN=NGO_0934 PE=4 SV=1 - [Q5F857_NEIG1]	28.6847	44.04	1	7	7	9	1.16099	9	28.7636	0.910619	9	7.87537	0.841152	9	13.6651	6.37778e+08	193	21.83	6.66846
Q5F870	Succinate dehydrogenase flavoprotein subunit OS=Neisseria gonorrhoeae (strain ATCC 700825 / FA 1090) GN=NGO_0921 PE=3 SV=1 - [Q5F870_NEIG1]	18.0452	16.01	1	7	7	8	1.18981	8	14.4346	0.878902	8	15.4711	0.885466	8	22.5685	170333017	587	64.4083	6.23975
Q5F8C4	Uncharacterized protein OS=Neisseria gonorrhoeae (strain ATCC 700825 / FA 1090) GN=NGO_0861 PE=4 SV=1 - [Q5F8C4_NEIG1]	64.6027	52.44	1	7	7	28	0.98194	27	13.3272	0.886741	27	18.8545	0.818176	27	20.7843	2.57579e+09	82	9.50597	9.81787
Q5F8D8	Acetylglutamate kinase OS=Neisseria gonorrhoeae (strain ATCC 700825 / FA 1090) GN=argB PE=3 SV=1 - [ARGB_NEIG1]	33.6809	34.9	1	7	7	15	0.961626	11	11.2447	0.870163	11	16.6618	0.72104	11	18.7149	9.33926e+07	298	31.3966	5.88428
Q5F8E8	Chaperone protein HscA homolog OS=Neisseria gonorrhoeae (strain ATCC 700825 / FA 1090) GN=hscA PE=3 SV=1 - [HSCA_NEIG1]	18.4495	13.39	1	7	7	9	1.0892	9	7.79426	0.938366	9	12.6731	0.896049	9	22.366	7.89678e+07	620	66.3803	5.41455
Q5F8G0	UDP-N-acetylmuramate--L-alanyl-gamma-D-glutamyl-meso-2,6-diaminoheptandioate ligase OS=Neisseria gonorrhoeae (strain ATCC 700825 / FA 1090) GN=mpl PE=3 SV=1 - [Q5F8G0_NEIG1]	18.9618	19.65	1	7	7	12	1.03659	11	19.8046	1.02335	11	20.3101	0.953121	11	6.14248	8.45483e+07	458	49.4151	6.7417
Q5F8H5	Bifunctional uridylyltransferase/uridylyl-removing enzyme OS=Neisseria gonorrhoeae (strain ATCC 700825 / FA 1090) GN=glnD PE=3 SV=1 - [GLND_NEIG1]	25.8658	11.03	1	7	7	12	1.04783	12	14.5468	0.823814	12	16.3811	0.788118	12	18.5401	4.76404e+07	852	96.903	7.7085
Q5F8N0	3-dehydroquinate dehydratase OS=Neisseria gonorrhoeae (strain ATCC 700825 / FA 1090) GN=aroD PE=3 SV=1 - [AROD_NEIG1]	38.3092	35.43	1	7	7	12	0.960892	12	5.7702	1.00164	12	18.8624	0.818358	12	20.4817	9.56239e+07	254	27.2619	5.46533
Q5F8P6	Uncharacterized protein OS=Neisseria gonorrhoeae (strain ATCC 700825 / FA 1090) GN=NGO_0721 PE=4 SV=1 - [Q5F8P6_NEIG1]	28.9389	27.89	1	7	7	9	1.0278	9	7.40525	0.974337	9	7.87077	0.954478	9	16.6025	9.78532e+07	337	37.7752	5.42725
Q5F8R1	N-6 DNA methylase OS=Neisseria gonorrhoeae (strain ATCC 700825 / FA 1090) GN=NGO_0702 PE=4 SV=1 - [Q5F8R1_NEIG1]	23.3726	18.95	1	7	7	8	1.18726	8	2.7429	0.936262	8	16.592	0.974286	8	11.4758	4.03407e+07	533	59.9858	5.8335
Q5F8S2	Uncharacterized protein OS=Neisseria gonorrhoeae (strain ATCC 700825 / FA 1090) GN=NGO_0688 PE=4 SV=2 - [Q5F8S2_NEIG1]	28.3819	37.31	1	7	7	9	1.09012	9	25.2599	0.930346	9	10.7091	0.86493	9	5.31461	2.10812e+08	260	28.7804	9.14404
Q5F8Z8	1-acyl-sn-glycerol-3-phosphate acyltransferase OS=Neisseria gonorrhoeae (strain ATCC 700825 / FA 1090) GN=NGO_0611 PE=3 SV=1 - [Q5F8Z8_NEIG1]	34.1229	23.14	1	7	7	13	1.01573	11	9.8917	0.892038	11	8.16717	0.879935	11	20.3916	2.16182e+08	255	27.7407	9.62744
Q5F923	30S ribosomal protein S18 OS=Neisseria gonorrhoeae (strain ATCC 700825 / FA 1090) GN=rpsR PE=3 SV=1 - [RS18_NEIG1]	51.2039	59.21	1	7	7	23	0.912015	23	18.736	0.987673	23	23.6638	0.857854	23	27.8802	1.47236e+09	76	8.98691	10.2866
Q5F927	Metal ABC transporter ATPase OS=Neisseria gonorrhoeae (strain ATCC 700825 / FA 1090) GN=NGO_0579 PE=3 SV=1 - [Q5F927_NEIG1]	15.9263	15.31	1	7	7	9	1.0221	8	15.9936	0.8162	8	18.741	0.88868	8	13.4089	1.0031e+08	725	76.9391	6.58057
Q5F9G1	Alpha/beta hydrolase OS=Neisseria gonorrhoeae (strain ATCC 700825 / FA 1090) GN=NGO_0434 PE=4 SV=1 - [Q5F9G1_NEIG1]	53.0163	51.17	1	7	7	18	1.12193	17	19.7481	0.965502	17	27.5777	0.890106	17	34.0913	2.90772e+09	213	22.7408	6.354
Q5F9J0	ADP-L-glycero-D-manno-heptose-6-epimerase OS=Neisseria gonorrhoeae (strain ATCC 700825 / FA 1090) GN=hldD PE=3 SV=1 - [HLDD_NEIG1]	19.6169	23.05	1	7	7	7	0.968154	7	8.30736	0.957975	7	24.2496	0.783467	7	17.0185	6.38237e+07	334	38.3491	6.16357
Q5F9J5	Adenylosuccinate synthetase OS=Neisseria gonorrhoeae (strain ATCC 700825 / FA 1090) GN=purA PE=3 SV=1 - [PURA_NEIG1]	29.5156	20.05	1	7	7	13	0.988524	12	9.48417	0.931913	12	11.0306	0.890463	12	17.2297	1.4114e+08	434	45.9528	6.46826
Q5F9R9	Ubiquinone/menaquinone biosynthesis C-methyltransferase UbiE OS=Neisseria gonorrhoeae (strain ATCC 700825 / FA 1090) GN=ubiE PE=3 SV=1 - [UBIE_NEIG1]	29.3046	37.55	1	7	7	15	1.16585	15	11.6147	0.907927	15	10.2462	0.964329	15	20.7255	2.74006e+08	245	27.383	7.72314
Q5F9U2	50S ribosomal protein L35 OS=Neisseria gonorrhoeae (strain ATCC 700825 / FA 1090) GN=rpmI PE=3 SV=1 - [RL35_NEIG1]	25.3792	55.38	1	7	7	18	0.808867	18	29.8046	1.16672	18	20.9147	0.819776	18	33.2087	1.90987e+08	65	7.35213	11.7661
Q5F9V5	DNA polymerase III subunit delta OS=Neisseria gonorrhoeae (strain ATCC 700825 / FA 1090) GN=NGO_0283 PE=4 SV=1 - [Q5F9V5_NEIG1]	34.427	30.42	1	7	7	12	1.1988	12	10.6592	0.850382	12	11.904	0.897693	12	11.7998	1.44479e+08	332	36.2155	5.8208
Q5F9X1	Cell division protein FtsN OS=Neisseria gonorrhoeae (strain ATCC 700825 / FA 1090) GN=NGO_0265 PE=4 SV=1 - [Q5F9X1_NEIG1]	26.1845	18.21	1	7	7	10	1.16605	10	3.33418	1.03706	10	9.94549	0.980458	10	27.3685	1.81897e+08	346	36.9842	9.11475
Q5FA40	Polyamine-transporting ATPase OS=Neisseria gonorrhoeae (strain ATCC 700825 / FA 1090) GN=NGO_0192 PE=3 SV=2 - [Q5FA40_NEIG1]	47.8134	16.84	1	7	7	20	1.13245	16	10.8065	0.787253	16	8.28689	0.699984	16	20.6278	1.31036e+08	374	42.1335	5.60498
Q5FA42	Protein-export membrane protein SecF OS=Neisseria gonorrhoeae (strain ATCC 700825 / FA 1090) GN=secF PE=3 SV=1 - [Q5FA42_NEIG1]	48.3461	22.51	1	7	7	31	1.0619	25	10.2618	0.886376	25	13.7972	0.84878	25	21.5629	1.4329e+09	311	34.3791	7.04932
Q5FA55	Chemotaxis protein CheY OS=Neisseria gonorrhoeae (strain ATCC 700825 / FA 1090) GN=NGO_0177 PE=4 SV=1 - [Q5FA55_NEIG1]	20.6704	37.78	1	7	7	8	1.06068	8	9.78423	1.11898	8	14.5939	1.13088	8	14.789	1.69627e+08	225	24.764	5.68115
Q5FAB4	Ribonuclease G OS=Neisseria gonorrhoeae (strain ATCC 700825 / FA 1090) GN=NGO_0113 PE=4 SV=1 - [Q5FAB4_NEIG1]	33.0468	19.32	1	7	7	9	1.10869	9	8.701	0.896119	9	13.7729	0.834675	9	20.2743	2.50959e+07	497	56.5574	5.51611
Q5FAB9	Peptidase S13 OS=Neisseria gonorrhoeae (strain ATCC 700825 / FA 1090) GN=NGO_0107 PE=4 SV=1 - [Q5FAB9_NEIG1]	29.5914	14.07	1	7	7	10	1.01324	10	9.37972	1.01476	10	12.7859	0.821644	10	23.8055	1.09871e+08	469	50.4882	9.15869
Q5FAD9	Glycosyl transferase family 1 OS=Neisseria gonorrhoeae (strain ATCC 700825 / FA 1090) GN=NGO_0087 PE=4 SV=1 - [Q5FAD9_NEIG1]	30.4	25.14	1	7	7	10	0.969404	10	5.82297	0.782464	10	6.80423	0.63278	10	10.1151	3.23697e+08	354	38.93	8.104
Q5FAG9	Carbamoyl-phosphate synthase small chain OS=Neisseria gonorrhoeae (strain ATCC 700825 / FA 1090) GN=carA PE=3 SV=1 - [Q5FAG9_NEIG1]	31.5123	27.59	1	7	7	12	0.997646	11	11.9867	0.99365	11	14.2315	0.732206	11	7.04207	4.30104e+07	377	40.5964	5.42725
Q5FAJ7	Triosephosphate isomerase OS=Neisseria gonorrhoeae (strain ATCC 700825 / FA 1090) GN=tpiA PE=3 SV=1 - [Q5FAJ7_NEIG1]	38.4598	50.58	1	7	7	19	1.00416	14	16.2978	0.795584	14	25.146	0.849225	14	16.7414	2.17344e+08	257	28.2755	5.8208
A0A0H4IS99	Uncharacterized protein OS=Neisseria gonorrhoeae (strain ATCC 700825 / FA 1090) GN=NGO_10520 PE=4 SV=1 - [A0A0H4IS99_NEIG1]	16.518	73.24	1	6	6	12	1.09852	11	7.83255	0.952581	11	19.3199	0.804908	11	7.01294	5.07477e+08	71	8.44152	9.70068
A0A0H4IWE0	Membrane fusogenic activity family protein OS=Neisseria gonorrhoeae (strain ATCC 700825 / FA 1090) GN=NGO_08205 PE=4 SV=1 - [A0A0H4IWE0_NEIG1]	66.8968	57.55	1	6	6	24	1.12638	21	15.6401	0.991101	21	24.4883	0.941853	20	24.544	6.05787e+08	106	11.58	4.94482
A0A0H4IWJ8	Uncharacterized protein OS=Neisseria gonorrhoeae (strain ATCC 700825 / FA 1090) GN=NGO_11150 PE=4 SV=1 - [A0A0H4IWJ8_NEIG1]	28.4173	49.47	3	1	6	10	4.04034	1		0.718221	1		2.59322	1		2.92229e+08	95	10.1813	9.37842
Q5F503	Uncharacterized protein OS=Neisseria gonorrhoeae (strain ATCC 700825 / FA 1090) GN=NGO_2137 PE=3 SV=2 - [Q5F503_NEIG1]	25.6367	30.83	1	6	6	9	1.09989	9	7.06288	0.914584	9	11.3884	0.804191	9	18.6105	9.96371e+07	266	28.9683	7.7085
Q5F543	FetA OS=Neisseria gonorrhoeae (strain ATCC 700825 / FA 1090) GN=NGO_2093 PE=3 SV=1 - [Q5F543_NEIG1]	22.179	11.92	1	6	6	13	0.789724	10	23.5163	1.15884	10	26.8268	1.63271	10	20.2499	3.58688e+07	713	78.8162	9.62744
Q5F576	Spore cortex protein OS=Neisseria gonorrhoeae (strain ATCC 700825 / FA 1090) GN=NGO_2054 PE=4 SV=1 - [Q5F576_NEIG1]	62.2794	58.89	1	6	6	44	0.987959	34	12.4702	0.856779	34	16.4783	0.840684	34	14.0622	2.19593e+09	90	10.4791	9.49561
Q5F585	Methionine--tRNA ligase OS=Neisseria gonorrhoeae (strain ATCC 700825 / FA 1090) GN=metG PE=3 SV=1 - [SYM_NEIG1]	23.7866	11.99	1	6	6	8	1.10199	8	6.17689	0.918118	8	3.66873	0.859703	8	6.38747	7.02947e+07	684	76.8951	5.70654
Q5F5K9	3-deoxy-D-manno-octulosonic acid transferase OS=Neisseria gonorrhoeae (strain ATCC 700825 / FA 1090) GN=NGO_1915 PE=4 SV=1 - [Q5F5K9_NEIG1]	23.8659	17.49	1	6	6	8	1.00319	8	9.1547	0.791933	8	6.99859	0.684608	8	15.6171	9.7085e+07	423	47.0529	8.99756
Q5F5M5	UDP-glucose 4-epimerase OS=Neisseria gonorrhoeae (strain ATCC 700825 / FA 1090) GN=NGO_1896 PE=4 SV=1 - [Q5F5M5_NEIG1]	25.9394	25.15	1	6	6	8	1.29352	8	7.49683	0.848093	8	13.4254	0.900768	8	15.2948	4.2349e+07	338	36.8615	6.80029
Q5F5M6	Transcription accessory protein OS=Neisseria gonorrhoeae (strain ATCC 700825 / FA 1090) GN=NGO_1895 PE=4 SV=1 - [Q5F5M6_NEIG1]	30.0512	12.68	1	6	6	8	1.04425	8	8.69947	0.933959	8	15.5169	0.995696	8	10.1137	4.95484e+07	757	83.2189	6.37939
Q5F5N5	Pyruvate kinase OS=Neisseria gonorrhoeae (strain ATCC 700825 / FA 1090) GN=NGO_1881 PE=3 SV=1 - [Q5F5N5_NEIG1]	11.9979	17.55	1	6	6	7	0.831672	7	24.1933	0.988876	7	15.2331	0.855603	7	15.981	1.86381e+08	490	52.4752	5.49072
Q5F5U1	30S ribosomal protein S8 OS=Neisseria gonorrhoeae (strain ATCC 700825 / FA 1090) GN=rpsH PE=3 SV=1 - [RS8_NEIG1]	37.8263	53.08	1	6	6	15	0.856274	15	14.0244	0.952824	15	9.33991	0.800244	15	5.1814	1.27065e+09	130	14.1145	9.71533
Q5F5Y0	tRNA uridine 5-carboxymethylaminomethyl modification enzyme MnmG OS=Neisseria gonorrhoeae (strain ATCC 700825 / FA 1090) GN=mnmG PE=3 SV=1 - [MNMG_NEIG1]	21.586	11.62	1	6	6	9	1.11187	9	7.53895	0.995361	9	18.7615	1.00137	9	13.7026	5.02473e+07	628	69.5809	6.7417
Q5F5Z7	Membrane protein OS=Neisseria gonorrhoeae (strain ATCC 700825 / FA 1090) GN=NGO_1771 PE=4 SV=2 - [Q5F5Z7_NEIG1]	41.7962	25.86	1	6	6	13	1.00646	13	11.2573	0.863499	13	19.6319	0.87407	13	12.8004	1.76889e+08	290	32.3094	8.6167
Q5F650	Aminoglycoside phosphotransferase OS=Neisseria gonorrhoeae (strain ATCC 700825 / FA 1090) GN=NGO_1716 PE=4 SV=1 - [Q5F650_NEIG1]	24.0528	19.76	1	6	6	10	1.16038	10	16.6463	0.798038	10	12.6048	0.691178	10	16.0757	1.1315e+08	334	38.8291	5.32568
Q5F668	Phospho-2-dehydro-3-deoxyheptonate aldolase OS=Neisseria gonorrhoeae (strain ATCC 700825 / FA 1090) GN=NGO_1695 PE=3 SV=1 - [Q5F668_NEIG1]	20.0621	19.94	1	6	6	9	1.02105	9	2.3999	0.867707	9	15.5558	0.866973	9	4.24606	1.05392e+08	351	38.6307	6.771
Q5F6A5	Peptidylprolyl isomerase OS=Neisseria gonorrhoeae (strain ATCC 700825 / FA 1090) GN=NGO_1655 PE=4 SV=1 - [Q5F6A5_NEIG1]	18.3603	36.9	1	6	6	10	1.05839	9	12.6961	0.995753	9	14.803	0.919209	9	23.7967	8.09167e+07	252	28.5519	8.70459
Q5F6F0	D-arabinose 5-phosphate isomerase OS=Neisseria gonorrhoeae (strain ATCC 700825 / FA 1090) GN=NGO_1609 PE=3 SV=2 - [Q5F6F0_NEIG1]	18.5015	25.93	1	6	6	11	0.989067	10	7.28017	0.856917	11	14.056	0.789628	11	13.9478	9.06064e+07	324	34.1276	6.1001
Q5F6K7	Ribosomal RNA small subunit methyltransferase H OS=Neisseria gonorrhoeae (strain ATCC 700825 / FA 1090) GN=rsmH PE=3 SV=1 - [RSMH_NEIG1]	37.6223	29.87	1	6	6	11	1.1331	11	5.63441	0.920342	11	12.9491	1.08501	11	7.88844	2.77162e+08	318	34.8073	7.15186
Q5F6Q6	30S ribosomal protein S20 OS=Neisseria gonorrhoeae (strain ATCC 700825 / FA 1090) GN=rpsT PE=3 SV=1 - [RS20_NEIG1]	92.5329	42.53	1	6	6	34	0.768145	34	12.42	1.15021	34	11.5748	0.834986	34	15.5134	1.12629e+10	87	9.50235	11.561
Q5F6Q8	Membrane protein OS=Neisseria gonorrhoeae (strain ATCC 700825 / FA 1090) GN=NGO_1491 PE=4 SV=2 - [Q5F6Q8_NEIG1]	27.7362	20.17	1	6	6	12	1.02417	12	10.8055	0.963094	12	4.18793	0.975573	12	4.93364	4.76159e+08	233	25.0976	8.70459
Q5F6S4	NADPH quinone reductase MdaB OS=Neisseria gonorrhoeae (strain ATCC 700825 / FA 1090) GN=NGO_1473 PE=4 SV=1 - [Q5F6S4_NEIG1]	19.3259	34.9	1	6	6	8	0.879835	8	7.33139	0.964954	8	16.5249	0.773216	8	13.1787	8.43008e+07	192	21.7718	6.65381
Q5F6U2	Lysine--tRNA ligase OS=Neisseria gonorrhoeae (strain ATCC 700825 / FA 1090) GN=lysS PE=3 SV=1 - [SYK_NEIG1]	13.992	12.52	1	6	6	6	1.08709	6	2.99129	1.03445	6	6.46455	1.12701	6	15.1455	9.20079e+07	503	57.344	5.35107
Q5F6X8	Na(+)-translocating NADH-quinone reductase subunit C OS=Neisseria gonorrhoeae (strain ATCC 700825 / FA 1090) GN=nqrC PE=3 SV=1 - [Q5F6X8_NEIG1]	25.848	26.36	1	6	6	9	0.842552	9	14.1052	0.882886	9	17.1357	0.578083	9	24.2725	5.64115e+08	258	27.6985	8.66064
Q5F710	Protein TonB OS=Neisseria gonorrhoeae (strain ATCC 700825 / FA 1090) GN=NGO_1379 PE=3 SV=1 - [Q5F710_NEIG1]	42.8556	26.15	1	6	6	12	0.904857	11	20.3314	0.986541	11	8.30628	1.01951	11	23.6032	1.52196e+08	283	28.7318	7.15186
Q5F714	Peptidase OS=Neisseria gonorrhoeae (strain ATCC 700825 / FA 1090) GN=NGO_1375 PE=4 SV=1 - [Q5F714_NEIG1]	19.5898	13.06	1	6	6	7	1.02121	7	7.47498	0.970041	7	18.5815	1.01808	7	13.6081	5.0461e+07	582	66.1124	6.06201
Q5F765	Uncharacterized protein OS=Neisseria gonorrhoeae (strain ATCC 700825 / FA 1090) GN=NGO_1321 PE=4 SV=1 - [Q5F765_NEIG1]	30.9203	52.33	1	6	6	17	0.997671	15	16.9319	0.909126	15	21.8809	0.926758	16	35.2356	1.07705e+09	172	18.7884	5.2749
Q5F795	Membrane protein OS=Neisseria gonorrhoeae (strain ATCC 700825 / FA 1090) GN=NGO_1288 PE=4 SV=1 - [Q5F795_NEIG1]	12.8016	15.02	1	6	6	7	1.15888	7	9.39902	0.979064	7	18.7702	0.807098	7	78.2824	9.6182e+07	446	50.0705	8.82178
Q5F7F0	Permease OS=Neisseria gonorrhoeae (strain ATCC 700825 / FA 1090) GN=NGO_1228 PE=4 SV=1 - [Q5F7F0_NEIG1]	35.113	18.87	1	6	6	14	1.18345	11	6.98175	0.93226	11	9.90489	0.965505	11	11.8537	3.64917e+08	371	41.8156	9.59814
Q5F7G5	Long-chain fatty acid--CoA ligase OS=Neisseria gonorrhoeae (strain ATCC 700825 / FA 1090) GN=NGO_1213 PE=4 SV=1 - [Q5F7G5_NEIG1]	18.8283	13.67	1	6	6	7	1.14951	7	10.1411	0.970607	7	8.40889	1.03204	7	7.04738	1.00067e+08	556	61.3904	8.57275
Q5F8E5	Short-chain dehydrogenase OS=Neisseria gonorrhoeae (strain ATCC 700825 / FA 1090) GN=NGO_0832 PE=4 SV=1 - [Q5F8E5_NEIG1]	23.8267	30.96	1	6	6	9	1.01955	9	8.92711	0.92586	9	5.55667	0.795079	9	25.2777	3.56765e+07	239	25.9633	6.40479
Q5F8E7	Phytoene synthase OS=Neisseria gonorrhoeae (strain ATCC 700825 / FA 1090) GN=NGO_0830 PE=4 SV=1 - [Q5F8E7_NEIG1]	42.7065	22.41	1	6	6	14	1.08458	12	11.0642	0.851618	12	18.5845	0.849318	12	6.83534	3.36568e+08	290	32.8299	8.19189
Q5F8F5	Acetyl-coenzyme A carboxylase carboxyl transferase subunit alpha OS=Neisseria gonorrhoeae (strain ATCC 700825 / FA 1090) GN=accA PE=3 SV=1 - [ACCA_NEIG1]	26.3973	26.65	1	6	6	7	1.09118	7	16.2848	0.930508	7	5.66049	0.846121	7	6.38697	57124240	319	35.3983	6.96143
Q5F8N1	ATP-dependent DNA helicase Rep OS=Neisseria gonorrhoeae (strain ATCC 700825 / FA 1090) GN=rep PE=3 SV=1 - [Q5F8N1_NEIG1]	9.58623	8.2	1	6	6	6	1.09668	6	6.96997	0.869379	6	11.2031	0.806632	6	19.8963	6.38804e+07	671	75.704	7.18115
Q5F8Q2	Glucose-6-phosphate 1-dehydrogenase OS=Neisseria gonorrhoeae (strain ATCC 700825 / FA 1090) GN=zwf PE=3 SV=1 - [Q5F8Q2_NEIG1]	15.2574	17.46	1	6	6	6	1.03839	6	12.34	0.973104	6	30.9013	0.838853	6	28.7282	3.295e+07	481	53.8556	5.42725
Q5F8Y2	Recombinase OS=Neisseria gonorrhoeae (strain ATCC 700825 / FA 1090) GN=NGO_0627 PE=4 SV=1 - [Q5F8Y2_NEIG1]	28.0452	10.03	1	6	6	10	1.00135	10	10.6005	0.958031	10	22.2282	0.973623	10	18.8382	1.68107e+08	668	74.7245	9.74463
Q5F8Y6	Transcription-repair-coupling factor OS=Neisseria gonorrhoeae (strain ATCC 700825 / FA 1090) GN=mfd PE=3 SV=1 - [Q5F8Y6_NEIG1]	16.4481	7.94	1	6	6	7	1.04941	7	7.66	0.84428	7	10.7739	0.822169	7	6.58387	4.66076e+07	1234	136.385	6.31592
Q5F8Z5	Ribonucleotide-diphosphate reductase subunit beta OS=Neisseria gonorrhoeae (strain ATCC 700825 / FA 1090) GN=NGO_0615 PE=4 SV=1 - [Q5F8Z5_NEIG1]	17.5412	21.88	1	6	6	8	0.962438	7	11.2856	0.819171	8	16.0063	0.884241	7	13.7489	5.98284e+07	384	44.026	4.75439
Q5F956	tRNA 2-thiocytidine biosynthesis protein TtcA OS=Neisseria gonorrhoeae (strain ATCC 700825 / FA 1090) GN=ttcA PE=3 SV=1 - [TTCA_NEIG1]	13.6184	20.38	1	6	6	6	1.06917	6	1.37362	0.776738	6	6.47929	0.572615	6	13.3039	1.06484e+08	319	35.9465	7.06396
Q5F957	Restriction endonuclease EcoPI subunit R OS=Neisseria gonorrhoeae (strain ATCC 700825 / FA 1090) GN=NGO_0546 PE=4 SV=1 - [Q5F957_NEIG1]	4.95104	9.81	1	6	6	9	1.05978	7	13.9117	0.762874	7	17.5871	0.742904	7	16.2744	2.93478e+07	979	111.357	6.82959
Q5F9F7	Outer-membrane lipoprotein LolB OS=Neisseria gonorrhoeae (strain ATCC 700825 / FA 1090) GN=NGO_0439 PE=3 SV=1 - [Q5F9F7_NEIG1]	24.7398	40.93	1	6	6	9	1.02842	8	8.68506	1.01513	8	21.761	0.929915	8	19.2573	1.87842e+08	193	21.1747	6.31592
Q5F9I0	Single-stranded DNA exonuclease OS=Neisseria gonorrhoeae (strain ATCC 700825 / FA 1090) GN=NGO_0414 PE=4 SV=1 - [Q5F9I0_NEIG1]	24.1633	13.07	1	6	6	7	1.16249	7	3.79172	0.824105	7	29.3366	0.922182	7	49.6906	6.53398e+07	566	61.8877	5.59229
Q5F9K6	GTP cyclohydrolase FolE2 OS=Neisseria gonorrhoeae (strain ATCC 700825 / FA 1090) GN=folE2 PE=1 SV=1 - [GCH4_NEIG1]	25.1589	26.46	1	6	6	7	1.03669	7	8.9873	0.907338	7	24.2183	0.919236	7	35.9417	6.58264e+07	257	28.7286	6.53662
Q5F9M0	Cysteine ABC transporter permease OS=Neisseria gonorrhoeae (strain ATCC 700825 / FA 1090) GN=NGO_0373 PE=3 SV=1 - [Q5F9M0_NEIG1]	19.5731	31.51	1	6	6	16	1.06387	15	11.1879	1.08242	15	8.59817	0.917258	15	10.7011	313561612	238	26.3712	9.5249
Q5F9N1	Uroporphyrinogen decarboxylase OS=Neisseria gonorrhoeae (strain ATCC 700825 / FA 1090) GN=hemE PE=3 SV=1 - [DCUP_NEIG1]	15.7813	15.82	1	6	6	8	1.15365	8	17.4688	0.929764	8	17.2839	0.959691	8	18.5601	5.46961e+07	354	38.9921	7.26904
Q5F9P0	Uracil phosphoribosyltransferase OS=Neisseria gonorrhoeae (strain ATCC 700825 / FA 1090) GN=upp PE=3 SV=1 - [UPP_NEIG1]	29.6585	39.42	1	6	6	10	1.1248	9	14.662	0.787464	9	10.7326	0.865235	9	9.75672	2.71147e+08	208	22.863	5.69385
Q5F9T5	Integration host factor subunit alpha OS=Neisseria gonorrhoeae (strain ATCC 700825 / FA 1090) GN=ihfA PE=3 SV=1 - [IHFA_NEIG1]	17.6299	57	1	6	6	9	0.914927	9	10.0194	0.74196	9	15.7256	0.583611	9	30.1653	1.11639e+08	100	11.385	8.99756
Q5F9U6	Ferrochelatase OS=Neisseria gonorrhoeae (strain ATCC 700825 / FA 1090) GN=hemH PE=3 SV=1 - [HEMH_NEIG1]	11.4183	19.05	1	6	6	7	1.10207	7	12.141	0.917003	7	21.9685	0.868889	7	31.9094	4.15071e+07	336	38.0364	6.53662
Q5F9Z2	Tetraacyldisaccharide 4'-kinase OS=Neisseria gonorrhoeae (strain ATCC 700825 / FA 1090) GN=lpxK PE=3 SV=1 - [LPXK_NEIG1]	30.2213	28.57	1	6	6	8	1.0526	8	5.57411	0.94088	8	11.8788	0.899728	8	19.0221	6.03801e+07	343	36.9978	7.60596
Q5FA23	Imidazole glycerol phosphate synthase subunit HisF OS=Neisseria gonorrhoeae (strain ATCC 700825 / FA 1090) GN=hisF PE=3 SV=1 - [HIS6_NEIG1]	27.1193	29.41	1	6	6	8	0.998382	8	19.2399	0.948184	8	21.9142	0.764267	8	12.0963	7.12278e+07	255	27.0412	5.5415
Q5FA60	50S ribosomal protein L19 OS=Neisseria gonorrhoeae (strain ATCC 700825 / FA 1090) GN=rplS PE=3 SV=1 - [RL19_NEIG1]	43.236	58.68	1	6	6	19	1.10905	15	9.34527	0.880536	15	13.5793	0.848534	15	26.2091	6.51421e+08	121	13.7596	10.4478
Q5FAA1	UPF0761 membrane protein NGO_0127 OS=Neisseria gonorrhoeae (strain ATCC 700825 / FA 1090) GN=NGO_0127 PE=3 SV=1 - [Q5FAA1_NEIG1]	40.1365	14.22	1	6	6	15	1.11189	15	5.42374	0.891625	15	17.947	0.909262	15	16.2625	3.72396e+08	408	46.354	8.77783
A0A0H4ITB4	Large pilS cassette OS=Neisseria gonorrhoeae (strain ATCC 700825 / FA 1090) GN=NGO_11155 PE=4 SV=1 - [A0A0H4ITB4_NEIG1]	36.8293	16.19	1	2	5	14	29.6934	4	180.955	0.63736	2	31.7361	0.835495	4	48.2327	2.46785e+08	247	26.9377	9.59814
A0A0H4IVM8	Large pilS cassette OS=Neisseria gonorrhoeae (strain ATCC 700825 / FA 1090) GN=NGO_11130 PE=4 SV=1 - [A0A0H4IVM8_NEIG1]	24.653	19.44	3	1	5	11	1.38861	1		0.9409	1		1.10035	1		2.51184e+08	252	27.1616	9.12939
A0A0H4IWI5	Cytochrome B561 OS=Neisseria gonorrhoeae (strain ATCC 700825 / FA 1090) GN=NGO_10685 PE=4 SV=1 - [A0A0H4IWI5_NEIG1]	26.944	29.91	1	5	5	12	1.40237	12	15.1434	0.904328	12	14.4817	1.31478	12	15.6866	1.33804e+09	117	12.7409	10.9751
A0A0H4J626	Glycosyl transferase OS=Neisseria gonorrhoeae (strain ATCC 700825 / FA 1090) GN=NGO_11610 PE=4 SV=1 - [A0A0H4J626_NEIG1]	8.87469	25.53	1	4	5	7	0.99703	4	1.48497	0.946406	4	2.72444	0.833146	4	11.2719	4.27188e+08	235	27.8372	9.75928
O87408	Recombination-associated protein RdgC OS=Neisseria gonorrhoeae (strain ATCC 700825 / FA 1090) GN=rdgC PE=3 SV=1 - [RDGC_NEIG1]	17.8681	15.05	1	5	5	6	1.09487	6	13.397	1.02702	6	6.75542	1.0593	6	7.45242	7.90542e+07	299	33.2711	4.90674
Q5F4Z6	ATP synthase subunit a OS=Neisseria gonorrhoeae (strain ATCC 700825 / FA 1090) GN=atpB PE=3 SV=1 - [Q5F4Z6_NEIG1]	84.8274	18.06	1	5	5	44	0.979413	37	9.91806	0.864275	37	12.2436	0.851213	37	20.2616	1.70394e+09	288	31.3687	6.90283
Q5F506	30S ribosomal protein S21 OS=Neisseria gonorrhoeae (strain ATCC 700825 / FA 1090) GN=rpsU PE=3 SV=1 - [RS21_NEIG1]	21.1644	61.43	1	5	5	9	0.746834	9	1.78338	1.09487	9	10.6516	0.91131	9	12.986	1.35322e+09	70	8.34968	11.019
Q5F511	Membrane protein OS=Neisseria gonorrhoeae (strain ATCC 700825 / FA 1090) GN=NGO_2128 PE=4 SV=1 - [Q5F511_NEIG1]	13.0373	7.35	1	5	5	5	1.21636	5	7.02878	0.940449	5	28.3656	0.873693	5	6.16074	1.7501e+08	558	62.0118	9.84717
Q5F567	Acyl-phosphate glycerol 3-phosphate acyltransferase OS=Neisseria gonorrhoeae (strain ATCC 700825 / FA 1090) GN=NGO_2069 PE=4 SV=1 - [Q5F567_NEIG1]	38.5852	30.36	1	5	5	14	0.939596	14	6.10786	0.861858	14	15.7959	0.809189	14	14.2909	1.53512e+08	247	27.9298	9.27588
Q5F5A5	50S ribosomal protein L13 OS=Neisseria gonorrhoeae (strain ATCC 700825 / FA 1090) GN=rplM PE=3 SV=1 - [RL13_NEIG1]	36.5043	38.46	1	5	5	16	1.09318	15	10.2769	0.747485	15	10.9558	0.865571	15	15.8854	1.6061e+08	143	16.2276	9.72998
Q5F5F4	Elongation factor Ts OS=Neisseria gonorrhoeae (strain ATCC 700825 / FA 1090) GN=tsf PE=3 SV=1 - [EFTS_NEIG1]	23.7949	23.24	1	5	5	7	1.09247	7	12.6428	0.890703	7	21.0529	1.00424	7	14.3772	1.62097e+08	284	30.3397	5.18604
Q5F5F7	Septum formation inhibitor Maf OS=Neisseria gonorrhoeae (strain ATCC 700825 / FA 1090) GN=NGO_1971 PE=4 SV=1 - [Q5F5F7_NEIG1]	15.5311	18.47	1	2	5	5	1.01901	2	36.5021	0.906488	2	10.8503	0.970805	2	73.7169	2.87407e+07	498	53.894	8.104
Q5F5G9	Serine/threonine transporter SstT OS=Neisseria gonorrhoeae (strain ATCC 700825 / FA 1090) GN=sstT PE=3 SV=1 - [SSTT_NEIG1]	18.7748	10.76	1	5	5	6	0.952406	6	12.7765	0.806171	6	23.1324	0.816945	6	20.737	2.39406e+08	409	41.9019	9.29053
Q5F5N0	Sodium:glutamate symporter OS=Neisseria gonorrhoeae (strain ATCC 700825 / FA 1090) GN=NGO_1890 PE=4 SV=1 - [Q5F5N0_NEIG1]	78.3212	7.67	1	5	5	35	0.988714	25	7.98776	0.950838	25	17.6693	0.966683	25	16.8	2.62279e+09	404	42.9948	7.02002
Q5F5P1	Aspartate carbamoyltransferase regulatory chain OS=Neisseria gonorrhoeae (strain ATCC 700825 / FA 1090) GN=pyrI PE=3 SV=1 - [PYRI_NEIG1]	18.4626	35.53	1	5	5	7	1.04507	7	10.703	1.09707	7	3.29727	0.865971	7	8.07529	5.62447e+07	152	16.9048	8.92432
Q5F5S9	50S ribosomal protein L23 OS=Neisseria gonorrhoeae (strain ATCC 700825 / FA 1090) GN=rplW PE=3 SV=1 - [RL23_NEIG1]	43.0216	64.15	1	5	5	23	0.996451	23	11.2409	0.793726	23	11.7358	0.693488	23	16.4448	1.07887e+09	106	11.4562	9.53955
Q5F5T8	50S ribosomal protein L24 OS=Neisseria gonorrhoeae (strain ATCC 700825 / FA 1090) GN=rplX PE=3 SV=1 - [RL24_NEIG1]	17.9234	40.19	1	5	5	8	0.870169	8	12.1699	0.926156	8	28.4172	0.711303	8	13.2518	7.77781e+08	107	11.6006	10.5649
Q5F5U5	50S ribosomal protein L30 OS=Neisseria gonorrhoeae (strain ATCC 700825 / FA 1090) GN=rpmD PE=3 SV=1 - [RL30_NEIG1]	76.4165	57.38	1	5	5	23	1.09442	22	13.1095	0.824372	22	19.2618	0.841243	22	36.8206	2.35867e+09	61	6.93179	9.99365
Q5F5X7	Ribosomal RNA small subunit methyltransferase G OS=Neisseria gonorrhoeae (strain ATCC 700825 / FA 1090) GN=rsmG PE=3 SV=1 - [RSMG_NEIG1]	18.5367	17.87	1	5	5	6	1.00264	6	7.85686	0.697637	6	23.7146	0.468647	6	22.5356	1.09137e+08	207	22.76	6.55127
Q5F5Y1	Sodium:alanine symporter OS=Neisseria gonorrhoeae (strain ATCC 700825 / FA 1090) GN=NGO_1787 PE=3 SV=1 - [Q5F5Y1_NEIG1]	62.6886	12.63	1	5	5	22	0.939946	22	10.6439	0.916481	22	25.7135	0.814484	22	19.441	6.64199e+08	475	51.7069	8.38232
Q5F603	3-oxoacyl-[acyl-carrier-protein] synthase 2 OS=Neisseria gonorrhoeae (strain ATCC 700825 / FA 1090) GN=NGO_1763 PE=3 SV=1 - [Q5F603_NEIG1]	44.3119	26.27	1	5	5	15	1.06212	15	10.3644	0.826424	15	22.9204	0.949129	14	34.0672	1.05265e+08	415	43.0148	5.59229
Q5F608	Glutamate-ammonia-ligase adenylyltransferase OS=Neisseria gonorrhoeae (strain ATCC 700825 / FA 1090) GN=glnE PE=3 SV=1 - [Q5F608_NEIG1]	17.071	9.04	1	5	5	5	1.12624	5	7.04082	0.804184	5	9.19341	0.745665	5	23.0103	3.14558e+07	896	101.667	5.87158
Q5F655	Adenylosuccinate lyase OS=Neisseria gonorrhoeae (strain ATCC 700825 / FA 1090) GN=NGO_1711 PE=3 SV=1 - [Q5F655_NEIG1]	16.4161	10.53	1	5	5	6	1.12508	6	7.1251	0.764497	6	10.29	0.887451	6	14.9726	8.17738e+07	456	50.3052	5.98584
Q5F660	LysR family transcriptional regulator OS=Neisseria gonorrhoeae (strain ATCC 700825 / FA 1090) GN=NGO_1706 PE=4 SV=1 - [Q5F660_NEIG1]	5.2847	19.8	1	5	5	5	1.0444	5	1.8067	0.996581	5	15.9763	0.862156	5	16.6575	2.74564e+07	303	33.6655	7.78174
Q5F678	NADPH-dependent 7-cyano-7-deazaguanine reductase OS=Neisseria gonorrhoeae (strain ATCC 700825 / FA 1090) GN=queF PE=3 SV=1 - [QUEF_NEIG1]	8.72454	30.57	1	5	5	5	0.894007	5	5.39601	0.907174	5	10.4105	0.769215	5	35.9292	9.73962e+07	157	17.9869	6.01123
Q5F695	2,3,4,5-tetrahydropyridine-2,6-dicarboxylate N-succinyltransferase OS=Neisseria gonorrhoeae (strain ATCC 700825 / FA 1090) GN=dapD PE=3 SV=1 - [DAPD_NEIG1]	13.1166	16.85	1	5	5	5	0.992444	5	5.1656	0.885615	5	6.60365	0.652904	5	29.4309	1.19928e+08	273	29.2872	5.5415
Q5F6E7	tRNA-dihydrouridine(20/20a) synthase OS=Neisseria gonorrhoeae (strain ATCC 700825 / FA 1090) GN=dusA PE=3 SV=2 - [Q5F6E7_NEIG1]	8.39652	19.75	1	5	5	6	1.01284	6	16.5863	0.934067	6	12.6521	0.846711	6	20.1204	1.56884e+08	319	36.1111	6.85889
Q5F6E9	Transaldolase OS=Neisseria gonorrhoeae (strain ATCC 700825 / FA 1090) GN=tal PE=1 SV=1 - [TAL_NEIG1]	19.8177	19.37	1	5	5	7	1.03122	7	4.41674	0.894797	7	6.96809	0.975418	7	5.00132	2.48401e+08	351	37.4786	5.59229
Q5F6F3	Lipopolysaccharide export system protein LptA OS=Neisseria gonorrhoeae (strain ATCC 700825 / FA 1090) GN=lptA PE=3 SV=1 - [Q5F6F3_NEIG1]	26.5366	50	1	5	5	8	0.929839	7	20.212	1.08354	7	16.1402	1.04282	7	16.4621	89707244	176	18.3326	10.0522
Q5F6I3	Thiamine-monophosphate kinase OS=Neisseria gonorrhoeae (strain ATCC 700825 / FA 1090) GN=thiL PE=3 SV=1 - [Q5F6I3_NEIG1]	17.2305	19.18	1	5	5	8	1.13241	8	14.3435	0.921129	8	9.43815	0.778186	8	14.5102	8.22188e+07	318	34.3467	5.36377
Q5F6J5	Membrane protein OS=Neisseria gonorrhoeae (strain ATCC 700825 / FA 1090) GN=NGO_1559 PE=3 SV=1 - [Q5F6J5_NEIG1]	32.8695	34.67	1	5	5	10	1.2965	10	11.4554	0.791372	10	21.6433	0.894361	10	11.7244	4.18942e+08	225	23.3967	9.17334
Q5F6L0	UDP-N-acetylmuramoyl-L-alanyl-D-glutamate--2,6-diaminopimelate ligase OS=Neisseria gonorrhoeae (strain ATCC 700825 / FA 1090) GN=murE PE=3 SV=1 - [Q5F6L0_NEIG1]	9.318	15.85	1	5	5	7	1.05919	5	9.6637	0.828941	5	4.24158	0.832679	6	19.2663	9.95331e+07	492	52.9767	6.59521
Q5F6L7	Putative lipid II flippase FtsW OS=Neisseria gonorrhoeae (strain ATCC 700825 / FA 1090) GN=ftsW PE=3 SV=2 - [Q5F6L7_NEIG1]	7.09188	18.2	1	5	5	7	1.1454	6	4.28952	0.83806	6	4.37122	0.902976	6	6.59404	1.00174e+08	423	47.3011	9.75928
Q5F6U7	UDP-2,3-diacylglucosamine hydrolase OS=Neisseria gonorrhoeae (strain ATCC 700825 / FA 1090) GN=lpxH PE=3 SV=1 - [LPXH_NEIG1]	18.1746	17.08	1	5	5	7	1.08224	7	7.26891	0.885279	7	10.1802	0.912296	7	12.137	85810719	240	27.6343	8.5874
Q5F6V3	Ethanol-active dehydrogenase/acetaldehyde-active reductase OS=Neisseria gonorrhoeae (strain ATCC 700825 / FA 1090) GN=adhP PE=3 SV=2 - [Q5F6V3_NEIG1]	33.8122	29.19	1	5	5	13	1.01607	12	8.22782	1.10285	12	28.0844	0.927741	12	12.0998	1.18071e+08	346	36.3254	5.68115
Q5F712	Biopolymer transporter ExbD OS=Neisseria gonorrhoeae (strain ATCC 700825 / FA 1090) GN=NGO_1377 PE=3 SV=1 - [Q5F712_NEIG1]	21.9662	40.28	1	5	5	8	0.813296	8	13.3345	0.923116	8	11.2916	0.688372	8	19.2384	2.25273e+08	144	15.5039	4.76709
Q5F758	Aminotransferase OS=Neisseria gonorrhoeae (strain ATCC 700825 / FA 1090) GN=NGO_1329 PE=3 SV=1 - [Q5F758_NEIG1]	21.9778	16.37	1	5	5	7	0.960101	7	15.4527	1.00812	7	6.63525	0.852588	7	13.1584	2.62616e+07	397	44.4774	6.0874
Q5F761	Glycine dehydrogenase (decarboxylating) OS=Neisseria gonorrhoeae (strain ATCC 700825 / FA 1090) GN=gcvP PE=3 SV=1 - [GCSP_NEIG1]	22.3595	10	1	5	5	6	1.11283	6	8.95834	0.843055	6	8.75279	0.939908	6	17.6067	3.60464e+07	950	104.014	5.88428
Q5F7A6	Uncharacterized protein OS=Neisseria gonorrhoeae (strain ATCC 700825 / FA 1090) GN=NGO_1274 PE=4 SV=1 - [Q5F7A6_NEIG1]	32.205	14.5	1	5	5	11	0.970805	11	11.6307	0.908347	11	15.7699	0.788168	11	19.3892	2.0391e+08	393	42.2346	8.76318
Q5F7N6	GTP cyclohydrolase-2 OS=Neisseria gonorrhoeae (strain ATCC 700825 / FA 1090) GN=ribA PE=3 SV=1 - [RIBA_NEIG1]	17.8247	34.52	1	5	5	8	1.03473	7	8.94596	0.867221	7	13.1513	0.795426	7	29.4872	9.16738e+07	197	21.8401	5.77002
Q5F7W9	Chaperone protein ClpB OS=Neisseria gonorrhoeae (strain ATCC 700825 / FA 1090) GN=clpB PE=3 SV=1 - [Q5F7W9_NEIG1]	14.706	7.57	1	5	5	5	1.15278	5	7.77042	1.15363	5	6.40149	1.26263	5	6.27466	3.30241e+07	859	95.039	5.64307
Q5F824	Acetate kinase OS=Neisseria gonorrhoeae (strain ATCC 700825 / FA 1090) GN=ackA PE=3 SV=2 - [Q5F824_NEIG1]	16.4864	16.08	1	5	5	6	1.05072	6	5.19752	0.931613	6	14.5579	0.855125	6	22.15	2.88909e+08	398	42.3778	5.88428
Q5F833	Amino acid ABC transporter permease OS=Neisseria gonorrhoeae (strain ATCC 700825 / FA 1090) GN=NGO_0968 PE=3 SV=1 - [Q5F833_NEIG1]	13.3215	24.6	1	5	5	9	1.08511	9	11.0053	0.890689	9	39.7708	0.856431	9	17.1033	4.95688e+08	248	27.7209	9.29053
Q5F866	Dihydrolipoamide dehydrogenase OS=Neisseria gonorrhoeae (strain ATCC 700825 / FA 1090) GN=NGO_0925 PE=4 SV=1 - [Q5F866_NEIG1]	28.0064	22.27	1	5	5	10	0.984837	8	16.7111	0.986861	8	12.7565	0.97621	8	19.5477	3.5692e+07	467	50.8003	6.40479
Q5F894	tRNA-dihydrouridine(16) synthase OS=Neisseria gonorrhoeae (strain ATCC 700825 / FA 1090) GN=dusC PE=3 SV=1 - [Q5F894_NEIG1]	14.081	14.41	1	5	5	5	1.07054	5	6.25897	0.818889	5	5.28463	0.688657	5	17.4253	6.1744e+07	333	36.9669	7.69385
Q5F8B9	Transcriptional regulator OS=Neisseria gonorrhoeae (strain ATCC 700825 / FA 1090) GN=NGO_0867 PE=4 SV=1 - [Q5F8B9_NEIG1]	14.535	33.33	1	5	5	6	1.02268	6	4.26853	1.01621	6	14.6706	0.928915	6	22.6712	9.8005e+07	129	15.0469	5.38916
Q5F8D3	Gamma-glutamyl phosphate reductase OS=Neisseria gonorrhoeae (strain ATCC 700825 / FA 1090) GN=proA PE=3 SV=1 - [PROA_NEIG1]	14.7317	10.48	1	5	5	5	1.08772	5	7.63433	0.775802	5	12.8121	0.794041	5	45.3836	6.95005e+07	420	44.8914	5.92236
Q5F8J5	Membrane protein OS=Neisseria gonorrhoeae (strain ATCC 700825 / FA 1090) GN=NGO_0778 PE=4 SV=1 - [Q5F8J5_NEIG1]	48.0231	36.81	1	5	5	17	1.03344	17	11.8557	1.02551	17	12.5997	1.12067	17	23.9466	4.16081e+08	144	16.0683	8.32373
Q5F8K1	RecBCD enzyme subunit RecD OS=Neisseria gonorrhoeae (strain ATCC 700825 / FA 1090) GN=recD PE=3 SV=1 - [Q5F8K1_NEIG1]	16.149	15.66	1	5	5	6	1.12985	6	12.8526	0.863169	6	12.168	0.887297	6	10.584	3.04512e+07	581	63.0162	6.1001
Q5F8K8	ABC transporter ATP-binding protein OS=Neisseria gonorrhoeae (strain ATCC 700825 / FA 1090) GN=NGO_0764 PE=4 SV=1 - [Q5F8K8_NEIG1]	14.4552	9.41	1	5	5	5	1.03316	5	16.0584	1.13054	5	9.64643	1.38078	5	5.69021	9.07621e+07	542	60.7686	5.24951
Q5F8L6	ATPase AAA OS=Neisseria gonorrhoeae (strain ATCC 700825 / FA 1090) GN=NGO_0756 PE=4 SV=1 - [Q5F8L6_NEIG1]	12.3994	23.34	1	5	5	6	1.05069	6	19.6449	0.916854	6	14.124	0.703213	6	42.7255	7.56953e+07	287	32.3274	6.11279
Q5F8S1	Threonine synthase OS=Neisseria gonorrhoeae (strain ATCC 700825 / FA 1090) GN=NGO_0689 PE=4 SV=1 - [Q5F8S1_NEIG1]	22.6367	20.47	1	5	5	9	1.06009	7	8.11873	0.896362	7	5.46769	0.908255	7	8.70175	6.86427e+07	469	51.4459	5.66846
Q5F8T4	Cytosine-specific methyltransferase OS=Neisseria gonorrhoeae (strain ATCC 700825 / FA 1090) GN=NGO_0676 PE=3 SV=1 - [Q5F8T4_NEIG1]	15.282	10.87	1	5	5	6	1.01615	6	5.89882	1.02162	6	11.9516	0.95211	6	23.9023	2.74829e+07	423	47.5302	8.92432
Q5F8W2	Membrane protein OS=Neisseria gonorrhoeae (strain ATCC 700825 / FA 1090) GN=NGO_0648 PE=4 SV=1 - [Q5F8W2_NEIG1]	84.748	33.7	1	5	5	59	1.09551	42	18.9395	0.827507	42	22.3257	0.901428	42	28.4191	1.34533e+09	184	20.2835	10.9019
Q5F8Z0	2-dehydro-3-deoxyphosphooctonate aldolase OS=Neisseria gonorrhoeae (strain ATCC 700825 / FA 1090) GN=kdsA PE=3 SV=1 - [KDSA_NEIG1]	12.56	17.5	1	5	5	6	0.981631	6	8.57226	0.964732	6	10.5917	1.01865	6	14.0852	8.05869e+07	280	30.4969	6.43018
Q5F906	Integration host factor subunit beta OS=Neisseria gonorrhoeae (strain ATCC 700825 / FA 1090) GN=ihfB PE=3 SV=2 - [Q5F906_NEIG1]	42.0575	41.35	1	5	5	21	0.978675	21	7.83405	0.807959	21	20.4658	0.926956	21	24.5178	7.9358e+08	104	11.7963	9.979
Q5F925	30S ribosomal protein S6 OS=Neisseria gonorrhoeae (strain ATCC 700825 / FA 1090) GN=rpsF PE=3 SV=1 - [RS6_NEIG1]	35.1471	66.39	1	5	5	17	1.10114	16	16.2146	0.727233	16	22.4494	0.679977	16	32.0264	4.24359e+08	122	13.8522	7.21045
Q5F966	Periplasmic protein OS=Neisseria gonorrhoeae (strain ATCC 700825 / FA 1090) GN=NGO_0533 PE=4 SV=1 - [Q5F966_NEIG1]	12.9587	19.88	1	5	5	6	1.05079	6	9.69705	0.888988	6	8.60485	0.819545	6	5.55955	1.22542e+08	327	36.2216	8.79248
Q5F975	Integrase OS=Neisseria gonorrhoeae (strain ATCC 700825 / FA 1090) GN=NGO_0524 PE=3 SV=1 - [Q5F975_NEIG1]	12.5868	11.55	1	5	5	6	1.10501	6	8.09752	0.934589	6	6.0155	0.921283	6	11.3152	42567817	329	37.493	10.272
Q5F9G0	Spermidine synthase OS=Neisseria gonorrhoeae (strain ATCC 700825 / FA 1090) GN=NGO_0435 PE=4 SV=1 - [Q5F9G0_NEIG1]	10.5499	22.81	1	5	5	6	1.06314	5	11.5008	1.03382	5	0.517899	1.03037	5	25.823	2.58843e+07	263	29.7632	6.7417
Q5F9H4	Uncharacterized protein OS=Neisseria gonorrhoeae (strain ATCC 700825 / FA 1090) GN=NGO_0420 PE=4 SV=1 - [Q5F9H4_NEIG1]	22.9907	22.95	1	5	5	7	1.49273	7	13.7892	1.17878	7	4.93322	1.25893	7	8.43601	1.47215e+08	244	27.1858	9.18799
Q5F9K2	Uncharacterized protein OS=Neisseria gonorrhoeae (strain ATCC 700825 / FA 1090) GN=NGO_0391 PE=4 SV=1 - [Q5F9K2_NEIG1]	22.9583	26.6	1	5	5	7	1.15058	7	14.1973	0.976049	7	4.91422	1.00386	7	11.6585	3.44754e+08	188	20.1227	5.16064
Q5F9Q9	dTDP-4-dehydrorhamnose reductase OS=Neisseria gonorrhoeae (strain ATCC 700825 / FA 1090) GN=NGO_0332 PE=4 SV=1 - [Q5F9Q9_NEIG1]	9.73368	22.3	1	5	5	5	1.04074	5	11.2418	0.907449	5	8.1292	0.78925	5	12.3676	1.55566e+08	287	31.2408	6.22705
Q5F9U5	Queuine tRNA-ribosyltransferase OS=Neisseria gonorrhoeae (strain ATCC 700825 / FA 1090) GN=tgt PE=3 SV=1 - [TGT_NEIG1]	8.51004	22.91	1	5	5	7	0.98775	7	8.48459	0.843041	7	16.2825	0.885398	7	10.9337	5.53253e+07	371	41.9351	7.21045
Q5F9Y0	N utilization substance protein B homolog OS=Neisseria gonorrhoeae (strain ATCC 700825 / FA 1090) GN=nusB PE=3 SV=1 - [NUSB_NEIG1]	15.7906	31.21	1	5	5	6	0.975608	6	11.8724	1.16132	6	19.7607	0.853921	6	17.3328	1.18777e+08	141	15.9874	8.1333
Q5F9Y4	Clp protease ClpB OS=Neisseria gonorrhoeae (strain ATCC 700825 / FA 1090) GN=NGO_0250 PE=4 SV=1 - [Q5F9Y4_NEIG1]	12.64	27.59	1	5	5	6	1.10428	6	15.6732	1.04191	6	5.44793	1.00609	6	5.03364	1.08822e+08	203	22.5365	8.38232
Q5F9Y6	Tryptophan synthase alpha chain OS=Neisseria gonorrhoeae (strain ATCC 700825 / FA 1090) GN=trpA PE=3 SV=1 - [TRPA_NEIG1]	34.1061	24.14	1	5	5	9	0.985317	9	6.67359	0.996956	9	5.95596	0.694153	9	9.60852	2.64743e+08	261	27.9747	5.18604
Q5FA19	Fe(3+) ions import ATP-binding protein FbpC OS=Neisseria gonorrhoeae (strain ATCC 700825 / FA 1090) GN=fbpC PE=1 SV=1 - [FBPC_NEIG1]	20.8169	18.75	1	5	5	10	1.09002	8	18.6819	0.862686	8	15.6286	0.819066	8	17.2074	1.30895e+08	352	37.879	7.34229
Q5FAB0	ATP-dependent DNA helicase RecG OS=Neisseria gonorrhoeae (strain ATCC 700825 / FA 1090) GN=recG PE=3 SV=2 - [Q5FAB0_NEIG1]	18.3996	8.84	1	5	5	8	1.09314	8	8.36852	0.994031	8	6.81155	0.868692	8	12.6776	3.20996e+07	679	74.6587	7.89893
Q5FAF7	Tyrosine--tRNA ligase OS=Neisseria gonorrhoeae (strain ATCC 700825 / FA 1090) GN=tyrS PE=3 SV=1 - [SYY_NEIG1]	15.134	10.44	1	5	5	5	1.05925	5	9.16857	0.844883	5	23.4931	0.941769	5	24.3756	8.95115e+07	431	47.1523	6.39209
Q5FAH3	S-adenosylmethionine:tRNA ribosyltransferase-isomerase OS=Neisseria gonorrhoeae (strain ATCC 700825 / FA 1090) GN=queA PE=3 SV=1 - [QUEA_NEIG1]	16.383	22.54	1	5	5	8	1.12167	7	4.95443	0.850248	7	12.4169	0.978325	7	20.7552	3.62331e+07	346	38.1274	6.41748
Q5FAJ3	Leucine--tRNA ligase OS=Neisseria gonorrhoeae (strain ATCC 700825 / FA 1090) GN=leuS PE=3 SV=2 - [SYL_NEIG1]	12.0166	8.56	1	5	5	5	0.953384	5	22.6944	1.03675	5	1.67533	0.994364	5	11.9221	4.55675e+07	876	97.9867	5.43994
Q5FAK6	MJ0042 family finger-like domain protein OS=Neisseria gonorrhoeae (strain ATCC 700825 / FA 1090) GN=NGO_0028 PE=4 SV=1 - [Q5FAK6_NEIG1]	45.0541	22.54	1	5	5	20	0.991535	20	11.3837	0.988888	20	28.7855	0.904756	20	27.44	3.5853e+08	142	15.4341	7.78174
Q5FAK7	Amino-acid acetyltransferase OS=Neisseria gonorrhoeae (strain ATCC 700825 / FA 1090) GN=argA PE=1 SV=1 - [Q5FAK7_NEIG1]	20.1171	16.06	1	5	5	8	1.05899	7	19.8231	0.982574	7	6.95051	0.984733	7	14.4584	5.99375e+07	436	46.9742	6.80029
A0A0H4J5J1	Uncharacterized protein OS=Neisseria gonorrhoeae (strain ATCC 700825 / FA 1090) GN=NGO_04530 PE=4 SV=1 - [A0A0H4J5J1_NEIG1]	25.0774	23.64	1	4	4	9	1.20236	9	8.64827	0.776832	9	15.3964	0.816601	9	9.25226	4.04683e+08	110	11.7102	9.99365
Q5F510	Stringent starvation protein A OS=Neisseria gonorrhoeae (strain ATCC 700825 / FA 1090) GN=NGO_2130 PE=3 SV=1 - [Q5F510_NEIG1]	12.687	33.33	1	4	4	6	0.94953	5	8.14088	1.0024	5	12.7452	1.05815	5	16.9314	9.80464e+07	201	23.1499	6.69775
Q5F513	50S ribosomal protein L31 OS=Neisseria gonorrhoeae (strain ATCC 700825 / FA 1090) GN=rpmE PE=3 SV=1 - [RL31_NEIG1]	10.5421	61.97	1	4	4	5	0.853728	5	2.98737	1.22005	5	7.50987	0.639324	5	3.6272	3.56777e+09	71	8.15999	9.0415
Q5F524	Polyphosphate kinase OS=Neisseria gonorrhoeae (strain ATCC 700825 / FA 1090) GN=NGO_2113 PE=4 SV=1 - [Q5F524_NEIG1]	5.9576	14.89	1	4	4	4	0.96137	4	21.7451	0.700196	4	3.44746	0.570547	4	10.9423	4.62396e+07	309	36.0623	8.11865
Q5F540	Transporter OS=Neisseria gonorrhoeae (strain ATCC 700825 / FA 1090) GN=NGO_2096 PE=3 SV=1 - [Q5F540_NEIG1]	28.2232	7.58	1	4	4	10	0.926021	10	10.7098	0.939951	10	14.937	0.903672	10	20.7265	7.12365e+07	528	56.7358	8.52881
Q5F561	Homoserine kinase OS=Neisseria gonorrhoeae (strain ATCC 700825 / FA 1090) GN=thrB PE=3 SV=1 - [Q5F561_NEIG1]	13.4597	22.95	1	4	4	4	1.04188	4	3.17528	0.81136	4	8.59212	0.849427	4	8.5321	4.5152e+07	305	33.5708	5.19873
Q5F566	D,D-heptose 1,7-bisphosphate phosphatase OS=Neisseria gonorrhoeae (strain ATCC 700825 / FA 1090) GN=NGO_2070 PE=3 SV=1 - [Q5F566_NEIG1]	27.3137	28.34	1	4	4	10	0.992997	10	21.3578	9.4594	10	48.0435	0.746865	10	31.5281	4.87966e+08	187	20.5112	5.57959
Q5F5A6	Cell division protein ZapA OS=Neisseria gonorrhoeae (strain ATCC 700825 / FA 1090) GN=NGO_2023 PE=4 SV=1 - [Q5F5A6_NEIG1]	20.6386	56.44	1	4	4	8	1.06337	7	16.103	0.848593	7	12.9266	0.836628	7	10.0513	7.0297e+07	101	10.9436	5.19873
Q5F5D1	RDD family protein OS=Neisseria gonorrhoeae (strain ATCC 700825 / FA 1090) GN=NGO_1998 PE=4 SV=1 - [Q5F5D1_NEIG1]	19.6497	23.83	1	4	4	12	1.04004	9	5.27537	0.984249	10	23.3634	0.968457	10	9.67245	2.17643e+08	193	21.1185	8.36768
Q5F5I5	Threonylcarbamoyl-AMP synthase OS=Neisseria gonorrhoeae (strain ATCC 700825 / FA 1090) GN=tsaC PE=3 SV=2 - [TSAC_NEIG1]	9.47515	19.05	1	4	4	4	1.07342	4	2.1948	1.00322	4	15.408	0.869173	4	36.4794	2.16287e+08	189	20.9755	11.2241
Q5F5K7	Membrane protein OS=Neisseria gonorrhoeae (strain ATCC 700825 / FA 1090) GN=NGO_1917 PE=4 SV=1 - [Q5F5K7_NEIG1]	14.2473	11.11	1	4	4	6	1.03488	6	9.16695	0.762993	6	13.4439	0.665461	6	5.57452	5.77404e+08	324	35.8283	8.06006
Q5F5M2	Peptide transporter OS=Neisseria gonorrhoeae (strain ATCC 700825 / FA 1090) GN=NGO_1900 PE=4 SV=1 - [Q5F5M2_NEIG1]	16.4407	6.4	1	4	4	6	0.851391	6	9.71127	1.02354	6	17.9718	0.933589	6	23.2433	3.03029e+08	672	70.2265	8.42627
Q5F5Q9	Protein translocase subunit SecE OS=Neisseria gonorrhoeae (strain ATCC 700825 / FA 1090) GN=secE PE=3 SV=1 - [Q5F5Q9_NEIG1]	56.6391	28.26	1	4	4	24	1.09597	20	13.4156	1.07295	20	19.4491	1.05488	20	38.6806	2.90301e+08	92	10.6185	8.45557
Q5F5T5	50S ribosomal protein L29 OS=Neisseria gonorrhoeae (strain ATCC 700825 / FA 1090) GN=rpmC PE=3 SV=1 - [RL29_NEIG1]	11.1983	58.73	1	4	4	8	0.859597	7	5.03474	1.02502	7	9.52785	0.818314	7	9.2479	1.54718e+08	63	7.07394	10.0815
Q5F5W7	Membrane protein OS=Neisseria gonorrhoeae (strain ATCC 700825 / FA 1090) GN=NGO_1802 PE=3 SV=2 - [Q5F5W7_NEIG1]	15.3402	24.1	1	4	4	8	1.14165	6	5.10396	0.869884	6	14.9243	0.854582	6	9.45798	5.63687e+07	166	19.0769	8.38232
Q5F602	Glycosyl transferase family 1 OS=Neisseria gonorrhoeae (strain ATCC 700825 / FA 1090) GN=NGO_1765 PE=4 SV=1 - [Q5F602_NEIG1]	16.2825	13.83	1	4	4	6	0.98879	6	14.3279	0.843273	6	4.65364	0.722964	6	9.11401	5.54186e+07	376	41.9807	9.21729
Q5F621	NADH-quinone oxidoreductase OS=Neisseria gonorrhoeae (strain ATCC 700825 / FA 1090) GN=NGO_1745 PE=3 SV=1 - [Q5F621_NEIG1]	6.84103	8.23	1	4	4	8	1.02985	4	9.04134	1.11919	4	15.4328	1.11413	4	7.42745	3.75023e+08	753	81.3406	6.12549
Q5F624	NADH:ubiquinone oxidoreductase subunit J OS=Neisseria gonorrhoeae (strain ATCC 700825 / FA 1090) GN=NGO_1742 PE=3 SV=1 - [Q5F624_NEIG1]	8.70787	20.18	1	4	4	5	0.975373	5	7.96522	0.961276	5	16.3775	1.06104	5	22.706	2.71279e+08	223	24.4461	6.94678
Q5F641	Pimeloyl-[acyl-carrier protein] methyl ester esterase OS=Neisseria gonorrhoeae (strain ATCC 700825 / FA 1090) GN=bioH PE=3 SV=1 - [BIOH_NEIG1]	2.91184	14.34	1	4	4	4	0.991482	4	8.37696	0.787546	4	30.2741	0.714585	4	29.073	8.59856e+06	258	28.0356	6.91748
Q5F645	Indole-3-glycerol phosphate synthase OS=Neisseria gonorrhoeae (strain ATCC 700825 / FA 1090) GN=trpC PE=3 SV=1 - [TRPC_NEIG1]	21.7679	18.85	1	4	4	7	1.06382	7	12.2635	0.888285	7	15.4304	0.724075	7	38.0215	9.83699e+07	260	28.6041	5.70654
Q5F656	Acyltransferase OS=Neisseria gonorrhoeae (strain ATCC 700825 / FA 1090) GN=NGO_1710 PE=4 SV=1 - [Q5F656_NEIG1]	16.3649	7.4	1	4	4	6	1.01295	5	2.49303	0.867611	5	9.08336	0.830027	5	2.59566	1.02622e+08	622	70.9959	9.42236
Q5F675	Uncharacterized protein OS=Neisseria gonorrhoeae (strain ATCC 700825 / FA 1090) GN=NGO_1687 PE=4 SV=2 - [Q5F675_NEIG1]	17.4631	22.36	1	4	4	8	1.04636	8	15.9863	0.940483	8	13.7729	0.922896	8	9.54453	1.82067e+07	322	36.8518	7.28369
Q5F687	Octaprenyl diphosphate synthase OS=Neisseria gonorrhoeae (strain ATCC 700825 / FA 1090) GN=NGO_1675 PE=3 SV=1 - [Q5F687_NEIG1]	11.1386	18.83	1	4	4	5	1.00881	5	9.16101	1.00272	5	2.349	0.761702	5	14.5957	7.93019e+07	324	35.392	4.83057
Q5F696	Enoyl-[acyl-carrier-protein] reductase [NADH] OS=Neisseria gonorrhoeae (strain ATCC 700825 / FA 1090) GN=NGO_1666 PE=3 SV=1 - [Q5F696_NEIG1]	7.84539	19.16	1	4	4	4	0.902358	4	9.29871	0.951001	4	9.20347	0.926332	4	10.7786	1.09894e+08	261	27.6732	6.13818
Q5F6H8	Coproporphyrinogen-III oxidase OS=Neisseria gonorrhoeae (strain ATCC 700825 / FA 1090) GN=NGO_1580 PE=3 SV=1 - [Q5F6H8_NEIG1]	14.4752	11.21	1	4	4	10	1.18101	7	5.88133	1.02866	7	17.315	1.15804	7	15.9788	6.65001e+07	473	54.2496	6.72705
Q5F6P4	Uncharacterized protein OS=Neisseria gonorrhoeae (strain ATCC 700825 / FA 1090) GN=NGO_1505 PE=4 SV=1 - [Q5F6P4_NEIG1]	15.9117	35	1	4	4	6	1.06852	6	11.9371	0.852186	6	8.06529	0.832273	6	22.573	5.15698e+08	140	15.6389	9.02686
Q5F6U0	Peptidase M24 OS=Neisseria gonorrhoeae (strain ATCC 700825 / FA 1090) GN=NGO_1456 PE=4 SV=1 - [Q5F6U0_NEIG1]	10.2079	13.88	1	4	4	4	1.16146	4	30.2959	0.92109	4	15.735	1.03482	4	31.7089	3.10828e+07	598	64.8931	5.43994
Q5F6W0	ABC transporter ATP-binding protein OS=Neisseria gonorrhoeae (strain ATCC 700825 / FA 1090) GN=NGO_1434 PE=4 SV=2 - [Q5F6W0_NEIG1]	11.6541	22.08	1	4	4	4	1.07392	4	6.55824	0.800258	4	7.75425	0.692032	4	10.1528	7.37564e+07	231	25.6953	5.33838
Q5F6X9	Na(+)-translocating NADH-quinone reductase subunit B OS=Neisseria gonorrhoeae (strain ATCC 700825 / FA 1090) GN=nqrB PE=3 SV=1 - [Q5F6X9_NEIG1]	14.8114	6.59	1	4	4	5	1.08261	5	28.5333	0.553859	5	38.9066	0.46083	5	13.2628	1.75673e+08	410	44.4609	8.95361
Q5F720	RecBCD enzyme subunit RecC OS=Neisseria gonorrhoeae (strain ATCC 700825 / FA 1090) GN=recC PE=3 SV=1 - [Q5F720_NEIG1]	4.17761	5.71	1	3	4	5	0.980134	3	9.37431	0.791811	3	13.0028	0.91947	3	4.71574	5.30024e+07	1068	119.929	5.16064
Q5F721	Aminobenzoyl-glutamate transporter OS=Neisseria gonorrhoeae (strain ATCC 700825 / FA 1090) GN=NGO_1368 PE=4 SV=1 - [Q5F721_NEIG1]	9.70115	9.77	1	4	4	7	1.04457	7	32.4255	0.951021	7	21.45	0.954866	7	12.0017	1.27624e+08	522	56.1413	8.32373
Q5F723	Transcriptional regulator OS=Neisseria gonorrhoeae (strain ATCC 700825 / FA 1090) GN=NGO_1366 PE=4 SV=1 - [Q5F723_NEIG1]	8.8504	20	1	4	4	4	1.16918	4	4.85666	0.927551	4	9.64672	0.847614	4	13.2394	1.61272e+07	210	24.1774	7.00537
Q5F746	Phosphoglucosamine mutase OS=Neisseria gonorrhoeae (strain ATCC 700825 / FA 1090) GN=glmM PE=3 SV=1 - [GLMM_NEIG1]	19.5375	10.34	1	4	4	6	0.76763	6	7.16924	0.847985	6	3.19734	0.484208	6	10.2417	8.4557e+07	445	47.9235	5.94775
Q5F752	Serine--tRNA ligase OS=Neisseria gonorrhoeae (strain ATCC 700825 / FA 1090) GN=serS PE=3 SV=1 - [SYS_NEIG1]	15.9178	10.67	1	4	4	6	0.942951	6	12.7549	0.826352	6	9.96787	0.814358	6	17.6985	1.55682e+07	431	47.7983	6.01123
Q5F755	Osmoprotectant transport activator ProQ OS=Neisseria gonorrhoeae (strain ATCC 700825 / FA 1090) GN=NGO_1332 PE=4 SV=1 - [Q5F755_NEIG1]	4.95562	37.59	1	4	4	4	0.972243	3	13.0746	1.11689	3	2.30436	0.983751	3	8.96469	5.17781e+07	141	15.49	8.66064
Q5F771	Protease OS=Neisseria gonorrhoeae (strain ATCC 700825 / FA 1090) GN=NGO_1314 PE=4 SV=1 - [Q5F771_NEIG1]	10.8066	10.42	1	4	4	7	1.06539	6	35.9729	1.03711	6	26.8385	1.07331	6	29.4201	3.24696e+07	451	50.7766	6.37939
Q5F778	Flavoprotein OS=Neisseria gonorrhoeae (strain ATCC 700825 / FA 1090) GN=NGO_1307 PE=4 SV=1 - [Q5F778_NEIG1]	13.8383	17.77	1	4	4	5	0.945605	5	1.15548	0.815858	5	4.556	0.596556	5	3.52479	5.17001e+07	394	42.4291	8.00146
Q5F7B8	ATPase AAA OS=Neisseria gonorrhoeae (strain ATCC 700825 / FA 1090) GN=NGO_1260 PE=4 SV=1 - [Q5F7B8_NEIG1]	8.83327	11.32	1	4	4	5	0.781123	5	13.3042	0.787408	5	24.6912	0.89279	5	40.3671	4.28755e+07	574	65.0065	8.80713
Q5F7B9	DNA topoisomerase 4 subunit A OS=Neisseria gonorrhoeae (strain ATCC 700825 / FA 1090) GN=parC PE=3 SV=1 - [Q5F7B9_NEIG1]	12.0348	6.39	1	4	4	5	0.831888	5	10.144	0.768009	5	16.089	0.677498	5	25.4073	8.05838e+07	767	84.4045	8.49951
Q5F7D7	Histidinol-phosphate aminotransferase OS=Neisseria gonorrhoeae (strain ATCC 700825 / FA 1090) GN=hisC PE=3 SV=1 - [HIS8_NEIG1]	8.8232	17.55	1	4	4	5	1.11745	5	4.80622	0.943963	5	8.35979	1.13342	5	13.7319	3.7977e+07	359	39.2324	7.2251
Q5F7E9	Permease OS=Neisseria gonorrhoeae (strain ATCC 700825 / FA 1090) GN=NGO_1229 PE=4 SV=1 - [Q5F7E9_NEIG1]	17.5656	20.22	1	4	4	7	1.22202	7	6.55096	0.820731	7	6.77636	0.911057	7	12.6093	3.54414e+08	356	39.0919	9.62744
Q5F7G4	tRNA-specific 2-thiouridylase MnmA OS=Neisseria gonorrhoeae (strain ATCC 700825 / FA 1090) GN=mnmA PE=3 SV=2 - [MNMA_NEIG1]	11.7362	14.99	1	4	4	6	1.20318	6	6.19269	0.794366	6	20.4044	0.994326	6	6.28743	6.46956e+07	367	40.8396	5.63037
Q5F7M0	Uncharacterized protein OS=Neisseria gonorrhoeae (strain ATCC 700825 / FA 1090) GN=NGO_1150 PE=4 SV=1 - [Q5F7M0_NEIG1]	6.93079	21.88	1	4	4	6	1.11123	4	8.84424	0.916831	4	16.6341	0.846658	4	10.9689	1.90847e+07	256	29.2308	5.2876
Q5F7U9	Septum formation inhibitor Maf OS=Neisseria gonorrhoeae (strain ATCC 700825 / FA 1090) GN=NGO_1068 PE=4 SV=1 - [Q5F7U9_NEIG1]	14.5732	12.18	2	1	4	4	0.687795	1		0.9519	1		0.504991	1		3.62655e+07	468	50.7023	7.1665
Q5F7Y2	Fumarate hydratase class II OS=Neisseria gonorrhoeae (strain ATCC 700825 / FA 1090) GN=fumC PE=3 SV=1 - [Q5F7Y2_NEIG1]	15.0196	17.32	1	4	4	4	1.00693	4	6.84553	1.20149	4	14.7945	1.17211	4	13.8379	2.29714e+07	462	49.2511	6.29053
Q5F808	Uncharacterized protein OS=Neisseria gonorrhoeae (strain ATCC 700825 / FA 1090) GN=NGO_0995 PE=4 SV=1 - [Q5F808_NEIG1]	11.8899	31.43	1	4	4	5	1.00874	5	5.89098	1.00737	5	12.6964	0.98541	5	3.33946	1.66161e+07	140	15.2773	9.5835
Q5F821	Phytoene synthase OS=Neisseria gonorrhoeae (strain ATCC 700825 / FA 1090) GN=NGO_0980 PE=4 SV=2 - [Q5F821_NEIG1]	15.4599	18.52	1	4	4	9	1.09936	8	6.21328	0.981805	9	19.0849	0.925832	8	12.7833	9.1699e+07	270	30.2438	8.71924
Q5F836	Nicotinate phosphoribosyltransferase OS=Neisseria gonorrhoeae (strain ATCC 700825 / FA 1090) GN=pncB PE=3 SV=2 - [PNCB_NEIG1]	7.52864	14.43	1	4	4	8	0.998526	6	6.64863	0.771784	6	14.8007	0.900049	6	13.6016	4.35197e+07	402	46.236	7.34229
Q5F842	Aspartokinase OS=Neisseria gonorrhoeae (strain ATCC 700825 / FA 1090) GN=NGO_0956 PE=3 SV=1 - [Q5F842_NEIG1]	7.89343	12.59	1	4	4	4	1.04443	4	2.14039	0.75609	4	10.7157	0.815845	4	10.4165	3.85006e+07	405	43.3714	5.30029
Q5F871	Succinate dehydrogenase iron-sulfur subunit OS=Neisseria gonorrhoeae (strain ATCC 700825 / FA 1090) GN=sdhB PE=3 SV=2 - [Q5F871_NEIG1]	29.3351	22.55	1	4	4	9	1.12091	7	6.09865	0.782771	7	14.3686	0.707096	7	7.55314	4.87823e+07	235	27.1267	7.48877
Q5F876	Dihydrolipoyl dehydrogenase OS=Neisseria gonorrhoeae (strain ATCC 700825 / FA 1090) GN=NGO_0915 PE=4 SV=1 - [Q5F876_NEIG1]	19.1801	14.88	1	4	4	6	0.763214	6	18.4563	0.768662	6	34.0804	0.828297	6	33.6819	7.67249e+07	477	50.0482	6.30322
Q5F885	Oxidoreductase OS=Neisseria gonorrhoeae (strain ATCC 700825 / FA 1090) GN=NGO_0904 PE=4 SV=1 - [Q5F885_NEIG1]	10.3787	11.97	1	4	4	4	1.06752	4	5.40081	1.11791	4	20.9233	0.992098	4	16.5962	3.30276e+07	259	28.3207	5.73193
Q5F8B4	Anthranilate synthase component 1 OS=Neisseria gonorrhoeae (strain ATCC 700825 / FA 1090) GN=trpE PE=3 SV=1 - [TRPE_NEIG1]	16.7482	16.9	1	4	4	4	1.11071	4	11.1803	0.823733	4	12.2552	0.75988	4	10.771	3.05869e+07	491	54.7139	5.57959
Q5F8B6	ABC transporter ATP-binding protein OS=Neisseria gonorrhoeae (strain ATCC 700825 / FA 1090) GN=NGO_0870 PE=4 SV=1 - [Q5F8B6_NEIG1]	14.5491	5.82	1	2	4	5	1.19575	2	2.66341	1.19084	2	18.5392	1.70726	2	15.6496	9.02648e+07	636	71.6877	5.73193
Q5F8C0	Serine hydroxymethyltransferase OS=Neisseria gonorrhoeae (strain ATCC 700825 / FA 1090) GN=glyA PE=3 SV=1 - [GLYA_NEIG1]	15.586	9.38	1	4	4	6	1.01942	6	8.19915	0.994134	6	22.7043	0.964305	6	31.5405	6.66152e+07	416	44.9619	6.66846
Q5F8C7	Glycerol-3-phosphate acyltransferase OS=Neisseria gonorrhoeae (strain ATCC 700825 / FA 1090) GN=plsY PE=3 SV=1 - [PLSY_NEIG1]	21.8023	18	1	4	4	6	1.05959	6	8.0363	1.12325	6	5.84167	1.17742	6	4.47531	7.80854e+07	200	20.7385	10.0522
Q5F8R2	Uncharacterized protein OS=Neisseria gonorrhoeae (strain ATCC 700825 / FA 1090) GN=NGO_0701 PE=4 SV=1 - [Q5F8R2_NEIG1]	11.8289	8.93	1	4	4	4	0.994648	4	25.3044	0.652831	4	50.6626	0.614109	4	54.8794	3.22965e+07	280	32.7179	5.2749
Q5F8T3	3-isopropylmalate dehydratase small subunit OS=Neisseria gonorrhoeae (strain ATCC 700825 / FA 1090) GN=leuD PE=3 SV=1 - [LEUD_NEIG1]	34.2843	27.23	1	4	4	11	0.956007	9	14.506	1.12883	9	3.71792	1.13945	9	12.4905	8.84796e+07	213	24.1933	6.40479
Q5F8U0	RNA methyltransferase OS=Neisseria gonorrhoeae (strain ATCC 700825 / FA 1090) GN=NGO_0670 PE=1 SV=1 - [Q5F8U0_NEIG1]	21.8814	18.82	1	4	4	9	1.1465	9	17.8172	1.04023	9	18.3189	0.96202	9	23.1018	6.19193e+07	271	30.0802	6.11279
Q5F8V1	CDP-6-deoxy-delta-3,4-glucoseen reductase OS=Neisseria gonorrhoeae (strain ATCC 700825 / FA 1090) GN=NGO_0659 PE=4 SV=1 - [Q5F8V1_NEIG1]	13.9261	19.94	1	4	4	5	0.862032	5	8.68693	0.734338	5	6.83749	0.527051	5	15.133	1.92073e+07	336	36.5394	6.68311
Q5F942	Dihydrolipoyl dehydrogenase OS=Neisseria gonorrhoeae (strain ATCC 700825 / FA 1090) GN=NGO_0562 PE=4 SV=1 - [Q5F942_NEIG1]	3.09409	11.45	1	4	4	6	1.12116	5	8.37345	0.873223	5	24.3437	0.907804	5	17.3415	3.94754e+07	594	61.7549	5.30029
Q5F958	Type III restriction endonuclease subunit M OS=Neisseria gonorrhoeae (strain ATCC 700825 / FA 1090) GN=NGO_0545 PE=4 SV=1 - [Q5F958_NEIG1]	14.7158	7.28	1	4	4	5	1.02542	5	3.80545	0.801814	5	6.43697	0.731597	5	2.60755	5.30555e+07	687	77.4349	5.2749
Q5F9D7	Integrase OS=Neisseria gonorrhoeae (strain ATCC 700825 / FA 1090) GN=NGO_0462 PE=3 SV=1 - [Q5F9D7_NEIG1]	16.8912	9.05	1	4	4	5	1.24413	5	10.2564	0.861624	5	9.51136	1.03584	5	10.3614	2.40556e+07	398	45.848	10.1548
Q5F9I1	Membrane protein OS=Neisseria gonorrhoeae (strain ATCC 700825 / FA 1090) GN=NGO_0413 PE=4 SV=1 - [Q5F9I1_NEIG1]	12.4496	16.88	1	4	4	5	0.997905	5	4.69508	0.893806	5	18.1145	0.897847	5	13.6625	1.06226e+08	237	26.0635	9.01221
Q5F9I7	Restriction endonuclease OS=Neisseria gonorrhoeae (strain ATCC 700825 / FA 1090) GN=NGO_0407 PE=4 SV=1 - [Q5F9I7_NEIG1]	15.3471	6.1	1	4	4	6	1.05754	6	10.8828	0.902893	6	17.1762	0.953701	6	15.2338	2.89525e+07	1032	118.426	6.23975
Q5F9J6	ATP phosphoribosyltransferase regulatory subunit OS=Neisseria gonorrhoeae (strain ATCC 700825 / FA 1090) GN=hisZ PE=3 SV=1 - [HISZ_NEIG1]	24.703	16.97	1	4	4	6	0.994238	6	7.4911	0.927171	6	5.04369	0.863892	6	3.45226	5.42157e+07	383	41.7636	5.68115
Q5F9Q4	Diaminopimelate epimerase OS=Neisseria gonorrhoeae (strain ATCC 700825 / FA 1090) GN=dapF PE=3 SV=1 - [Q5F9Q4_NEIG1]	12.4086	12.37	1	4	4	6	0.960123	6	12.2469	1.26014	6	13.7977	0.873326	6	6.00438	1.30125e+08	283	30.4049	4.91943
Q5F9W6	Uncharacterized protein OS=Neisseria gonorrhoeae (strain ATCC 700825 / FA 1090) GN=NGO_0270 PE=4 SV=1 - [Q5F9W6_NEIG1]	5.47413	43.71	1	4	4	8	1.14981	5	2.48641	0.991761	5	1.82235	1.14319	5	8.09199	1.03539e+08	151	17.3995	8.22119
Q5F9Z1	Uncharacterized protein OS=Neisseria gonorrhoeae (strain ATCC 700825 / FA 1090) GN=NGO_0243 PE=4 SV=1 - [Q5F9Z1_NEIG1]	9.43734	22.03	1	4	4	5	0.942835	5	3.71218	0.966287	5	12.5105	0.789868	5	15.3126	5.85507e+07	177	19.6973	7.95752
Q5FA01	Membrane protein OS=Neisseria gonorrhoeae (strain ATCC 700825 / FA 1090) GN=NGO_0233 PE=4 SV=1 - [Q5FA01_NEIG1]	20.7547	20.57	1	4	4	8	0.816353	8	13.1772	1.3785	8	20.058	1.22992	8	34.0791	4.02182e+08	175	18.4666	9.77393
Q5FA50	Sec-independent protein translocase protein TatB OS=Neisseria gonorrhoeae (strain ATCC 700825 / FA 1090) GN=tatB PE=3 SV=1 - [TATB_NEIG1]	56.3144	23.25	1	4	4	25	1.11361	19	11.4196	1.01812	19	8.6358	1.07643	19	6.85618	2.41676e+08	228	25.204	5.42725
Q5FA57	30S ribosomal protein S16 OS=Neisseria gonorrhoeae (strain ATCC 700825 / FA 1090) GN=rpsP PE=3 SV=1 - [RS16_NEIG1]	99.804	54.32	1	4	4	36	0.884287	34	19.723	1.11601	34	22.264	0.978253	34	24.6887	8.57923e+08	81	9.31402	10.8872
Q5FA84	Endoribonuclease YbeY OS=Neisseria gonorrhoeae (strain ATCC 700825 / FA 1090) GN=ybeY PE=3 SV=2 - [YBEY_NEIG1]	17.5165	28.65	1	4	4	5	1.62671	5	7.42506	0.864585	5	33.71	0.746647	5	20.2251	3.43944e+07	171	19.8169	5.99854
Q5FA99	7-cyano-7-deazaguanine synthase OS=Neisseria gonorrhoeae (strain ATCC 700825 / FA 1090) GN=queC PE=3 SV=1 - [QUEC_NEIG1]	5.56374	24.55	1	4	4	5	0.995529	5	12.473	0.870121	5	8.22099	0.849629	5	4.75193	9.51135e+07	224	24.7823	5.40186
Q5FAG0	Ribosome-binding ATPase YchF OS=Neisseria gonorrhoeae (strain ATCC 700825 / FA 1090) GN=ychF PE=3 SV=1 - [Q5FAG0_NEIG1]	6.4001	13.77	1	4	4	4	1.07907	4	13.3973	1.05	4	6.5029	0.912309	4	0.731009	4.84324e+07	363	39.2753	4.98291
Q5FAG4	Homoprotocatechuate degradative operon repressor OS=Neisseria gonorrhoeae (strain ATCC 700825 / FA 1090) GN=NGO_0058 PE=4 SV=2 - [Q5FAG4_NEIG1]	9.11459	47.95	1	4	4	7	1.09615	4	9.27708	1.10197	4	9.82795	0.989512	4	30.3122	5.8138e+07	146	16.6049	5.22412
Q5FAI4	Fructose-1,6-bisphosphate aldolase OS=Neisseria gonorrhoeae (strain ATCC 700825 / FA 1090) GN=NGO_0034 PE=3 SV=1 - [Q5FAI4_NEIG1]	12.2928	14.41	1	4	4	4	0.973113	4	7.25178	0.83639	4	16.5291	0.646393	4	25.0977	7.05158e+07	354	38.2884	6.02393
Q9ZHY2	DNA repair protein RecO OS=Neisseria gonorrhoeae (strain ATCC 700825 / FA 1090) GN=recO PE=3 SV=1 - [RECO_NEIG1]	6.47391	31.58	1	4	4	5	1.07264	5	50.3512	0.870204	5	6.01052	0.82045	5	6.64532	2.2471e+07	247	27.8025	8.44092
A0A0H4ISB8	Uncharacterized protein OS=Neisseria gonorrhoeae (strain ATCC 700825 / FA 1090) GN=NGO_11140 PE=4 SV=1 - [A0A0H4ISB8_NEIG1]	14.2861	22.38	1	1	3	8	1.05747	1		0.678179	1		0.744178	1		4.53703e+08	143	15.2636	8.26514
Q5F4X7	Malonyl CoA-acyl carrier protein transacylase OS=Neisseria gonorrhoeae (strain ATCC 700825 / FA 1090) GN=NGO_2166 PE=3 SV=1 - [Q5F4X7_NEIG1]	9.0605	13.96	1	3	3	3	0.98971	3	13.9442	0.880837	3	8.57816	0.700674	3	19.2669	1.05278e+08	308	32.0094	5.33838
Q5F526	Uncharacterized protein OS=Neisseria gonorrhoeae (strain ATCC 700825 / FA 1090) GN=NGO_2111 PE=4 SV=2 - [Q5F526_NEIG1]	9.20873	6.9	1	3	3	3	0.985963	3	6.97487	1.21513	3	8.42641	1.40245	3	10.6318	3.28582e+07	507	55.4663	9.62744
Q5F529	tRNA modification GTPase MnmE OS=Neisseria gonorrhoeae (strain ATCC 700825 / FA 1090) GN=mnmE PE=3 SV=1 - [MNME_NEIG1]	23.4449	11.16	1	3	3	7	1.23174	7	8.04961	0.944847	7	5.94214	1.06535	7	6.30021	8.84978e+07	448	47.4108	5.04639
Q5F542	10 kDa chaperonin OS=Neisseria gonorrhoeae (strain ATCC 700825 / FA 1090) GN=groS PE=3 SV=1 - [CH10_NEIG1]	5.13181	44.79	1	3	3	3	1.0121	3	4.5354	0.831992	3	13.3557	0.803103	3	26.1105	1.37016e+07	96	10.2805	6.12549
Q5F557	Carbonic anhydrase OS=Neisseria gonorrhoeae (strain ATCC 700825 / FA 1090) GN=NGO_2079 PE=3 SV=1 - [Q5F557_NEIG1]	13.9276	27.64	1	3	3	4	1.20154	4	5.40911	1.11633	4	11.7658	0.959368	4	20.0082	1.50886e+07	199	22.0723	5.42725
Q5F562	Ubiquinone biosynthesis O-methyltransferase OS=Neisseria gonorrhoeae (strain ATCC 700825 / FA 1090) GN=ubiG PE=3 SV=1 - [Q5F562_NEIG1]	8.23702	13.22	1	3	3	3	0.963156	3	13.9667	0.726225	3	3.39534	0.583259	3	12.9967	3.17027e+07	242	26.9403	6.53662
Q5F569	UDP-3-O-acyl-N-acetylglucosamine deacetylase OS=Neisseria gonorrhoeae (strain ATCC 700825 / FA 1090) GN=lpxC PE=3 SV=1 - [LPXC_NEIG1]	10.1559	11.4	1	3	3	3	1.11244	3	2.51218	0.796556	3	28.6949	0.660797	3	55.4217	3.26465e+07	307	33.8994	5.41455
Q5F5A1	GTP cyclohydrolase 1 type 2 homolog OS=Neisseria gonorrhoeae (strain ATCC 700825 / FA 1090) GN=NGO_2028 PE=3 SV=1 - [Q5F5A1_NEIG1]	5.1242	20.08	1	3	3	4	0.839288	3	0.977212	0.679512	3	8.02817	0.750054	3	28.9767	1.33515e+07	249	27.397	6.21436
Q5F5B0	Adenylyltransferase OS=Neisseria gonorrhoeae (strain ATCC 700825 / FA 1090) GN=NGO_2019 PE=4 SV=1 - [Q5F5B0_NEIG1]	6.89765	15.23	1	3	3	3	1.00267	3	6.43058	0.831232	3	4.9771	0.799469	3	42.321	4.12794e+07	256	27.0577	5.31299
Q5F5E7	XRE family transcriptional regulator OS=Neisseria gonorrhoeae (strain ATCC 700825 / FA 1090) GN=NGO_1982 PE=4 SV=1 - [Q5F5E7_NEIG1]	10.0876	30.3	1	3	3	4	0.971953	4	7.31421	0.945344	4	12.9257	0.919952	4	14.7017	6.98449e+07	99	11.4292	9.80322
Q5F5F1	5-formyltetrahydrofolate cyclo-ligase OS=Neisseria gonorrhoeae (strain ATCC 700825 / FA 1090) GN=NGO_1977 PE=3 SV=2 - [Q5F5F1_NEIG1]	10.2856	17.1	1	3	3	4	1.19631	4	9.11068	1.01695	4	41.6406	0.947764	4	26.1226	3.62671e+07	193	22.2201	11.0337
Q5F5G8	Membrane protein OS=Neisseria gonorrhoeae (strain ATCC 700825 / FA 1090) GN=NGO_1958 PE=4 SV=1 - [Q5F5G8_NEIG1]	7.32754	13.52	1	3	3	3	0.693033	3	5.37714	0.702074	3	1.32095	0.537285	3	26.0547	9.21978e+07	429	44.6165	5.04639
Q5F5K6	UDP-N-acetylglucosamine 1-carboxyvinyltransferase OS=Neisseria gonorrhoeae (strain ATCC 700825 / FA 1090) GN=murA PE=3 SV=1 - [MURA_NEIG1]	8.81116	8.63	1	3	3	4	1.07662	4	4.88527	0.949306	4	6.2658	0.882735	4	17.1878	1.48304e+08	417	43.7917	5.93506
Q5F5L8	Pyrroline-5-carboxylate reductase OS=Neisseria gonorrhoeae (strain ATCC 700825 / FA 1090) GN=proC PE=3 SV=1 - [Q5F5L8_NEIG1]	9.2676	17.87	1	3	3	4	1.01668	4	1.28487	0.923659	4	30.4167	0.90143	4	21.4414	1.4914e+08	263	28.1444	7.41553
Q5F5P0	Aspartate carbamoyltransferase OS=Neisseria gonorrhoeae (strain ATCC 700825 / FA 1090) GN=pyrB PE=3 SV=1 - [PYRB_NEIG1]	10.5658	18.3	1	3	3	6	0.886832	5	2.73408	1.02805	5	14.9536	0.879681	5	22.619	5.32866e+07	306	34.1745	6.3667
Q5F5R0	Transcription termination/antitermination protein NusG OS=Neisseria gonorrhoeae (strain ATCC 700825 / FA 1090) GN=nusG PE=3 SV=1 - [Q5F5R0_NEIG1]	13.2043	23.6	1	3	3	5	0.964	5	8.70056	0.825963	5	12.8716	0.874905	5	15.7669	9.07115e+07	178	20.5376	6.25244
Q5F5V4	Probable septum site-determining protein MinC OS=Neisseria gonorrhoeae (strain ATCC 700825 / FA 1090) GN=minC PE=3 SV=1 - [MINC_NEIG1]	12.9497	13.92	1	3	3	4	1.08946	4	2.76624	0.998348	4	1.90362	0.939743	4	1.0733	8.64654e+07	237	26.2515	5.92236
Q5F5X5	Membrane protein OS=Neisseria gonorrhoeae (strain ATCC 700825 / FA 1090) GN=NGO_1793 PE=4 SV=2 - [Q5F5X5_NEIG1]	12.962	10.93	1	3	3	6	1.06991	6	6.54939	0.877513	6	13.2972	0.982614	6	21.731	1.22377e+08	375	42.3724	10.6528
Q5F604	Acyl carrier protein OS=Neisseria gonorrhoeae (strain ATCC 700825 / FA 1090) GN=acpP PE=3 SV=1 - [ACP_NEIG1]	16.5168	39.74	1	3	3	5	1.11914	5	10.844	0.883576	5	4.17124	0.959155	5	10.6912	8.1899e+07	78	8.5201	4.01807
Q5F623	NADH-quinone oxidoreductase subunit I OS=Neisseria gonorrhoeae (strain ATCC 700825 / FA 1090) GN=nuoI PE=3 SV=1 - [NUOI_NEIG1]	11.69	16.98	1	3	3	4	1.08305	4	15.1417	0.873712	4	8.03288	0.803636	4	7.68488	5.75192e+07	159	18.1441	7.62061
Q5F640	Uncharacterized protein OS=Neisseria gonorrhoeae (strain ATCC 700825 / FA 1090) GN=NGO_1726 PE=4 SV=1 - [Q5F640_NEIG1]	8.38942	21.99	1	3	3	3	1.00216	3	1.89222	0.824607	3	3.54145	0.821817	3	22.4822	3.03974e+07	241	26.9116	9.01221
Q5F659	Deoxyribodipyrimidine photolyase OS=Neisseria gonorrhoeae (strain ATCC 700825 / FA 1090) GN=NGO_1707 PE=4 SV=1 - [Q5F659_NEIG1]	7.523	7.18	1	3	3	3	1.10273	3	4.77241	0.933116	3	5.56402	0.837323	3	17.1084	1.85297e+07	432	48.1936	7.85498
Q5F665	Membrane protein OS=Neisseria gonorrhoeae (strain ATCC 700825 / FA 1090) GN=NGO_1701 PE=4 SV=1 - [Q5F665_NEIG1]	10.9792	30.46	1	3	3	3	1.18555	3	2.44704	0.79301	3	13.1044	0.894104	3	4.69464	7.68307e+07	151	15.9694	7.23975
Q5F685	50S ribosomal protein L27 OS=Neisseria gonorrhoeae (strain ATCC 700825 / FA 1090) GN=rpmA PE=3 SV=1 - [RL27_NEIG1]	11.0021	36.67	1	3	3	4	1.00033	4	3.62065	0.654637	4	7.01852	0.626999	4	13.7227	1.18443e+08	90	9.69307	10.0522
Q5F686	50S ribosomal protein L21 OS=Neisseria gonorrhoeae (strain ATCC 700825 / FA 1090) GN=rplU PE=3 SV=1 - [RL21_NEIG1]	15.1378	44.12	1	3	3	5	0.996396	5	7.96661	1.22197	5	13.7404	1.17537	5	19.4158	1.66674e+09	102	11.4403	10.0522
Q5F6F1	3-deoxy-D-manno-octulosonate 8-phosphate phosphatase OS=Neisseria gonorrhoeae (strain ATCC 700825 / FA 1090) GN=NGO_1608 PE=4 SV=2 - [Q5F6F1_NEIG1]	8.39811	16.85	1	3	3	4	1.01925	4	8.27125	0.771099	4	7.33635	0.610187	4	3.47103	1.34887e+08	178	19.1311	6.91748
Q5F6H3	Septum formation inhibitor Maf OS=Neisseria gonorrhoeae (strain ATCC 700825 / FA 1090) GN=NGO_1585 PE=4 SV=1 - [Q5F6H3_NEIG1]	5.17709	6.42	3	3	3	3	0.502566	3	48.059	0.824689	3	3.79005	0.419524	3	57.7561	5.47279e+07	576	63.1388	8.90967
Q5F6L4	Phospho-N-acetylmuramoyl-pentapeptide-transferase OS=Neisseria gonorrhoeae (strain ATCC 700825 / FA 1090) GN=mraY PE=3 SV=1 - [MRAY_NEIG1]	11.4377	6.39	1	3	3	4	1.08401	4	14.1197	0.947359	4	13.9456	0.980848	4	8.98116	9.5046e+07	360	39.3201	9.49561
Q5F6M4	Guanine permease OS=Neisseria gonorrhoeae (strain ATCC 700825 / FA 1090) GN=NGO_1527 PE=4 SV=1 - [Q5F6M4_NEIG1]	5.22752	7.11	1	3	3	3	1.1274	3	22.9912	1.10358	3	15.0208	1.1695	3	16.0219	1.47683e+08	436	46.0575	8.06006
Q5F6Q3	Transferrin-binding protein 2 OS=Neisseria gonorrhoeae (strain ATCC 700825 / FA 1090) GN=NGO_1496 PE=4 SV=1 - [Q5F6Q3_NEIG1]	0	6.12	1	3	3	8	0.885128	7	11.5882	1.26601	7	5.3938	1.035	7	8.63772	3.11771e+07	703	75.1987	6.12549
Q5F6R3	Agmatinase OS=Neisseria gonorrhoeae (strain ATCC 700825 / FA 1090) GN=speB PE=3 SV=1 - [SPEB_NEIG1]	11.3884	15.31	1	3	3	4	0.862608	4	10.873	0.618612	4	8.52069	0.663818	4	4.36333	5.30703e+07	307	33.944	5.80811
Q5F6V8	Primosomal protein N' OS=Neisseria gonorrhoeae (strain ATCC 700825 / FA 1090) GN=priA PE=3 SV=1 - [Q5F6V8_NEIG1]	6.05636	6.04	1	3	3	3	0.975	3	14.2481	0.908226	3	20.3658	0.872932	3	3.84225	3.37833e+07	729	81.0728	8.20654
Q5F6Y5	ArsR family transcriptional regulator OS=Neisseria gonorrhoeae (strain ATCC 700825 / FA 1090) GN=NGO_1407 PE=4 SV=1 - [Q5F6Y5_NEIG1]	6.64046	20.63	1	3	3	4	1.11857	4	14.5766	0.831501	4	12.98	0.844584	4	10.6268	5.46091e+07	160	18.0065	7.03467
Q5F715	Cbb3-type cytochrome c oxidase subunit I OS=Neisseria gonorrhoeae (strain ATCC 700825 / FA 1090) GN=NGO_1374 PE=3 SV=1 - [Q5F715_NEIG1]	24.704	5.82	1	3	3	16	1.03301	14	18.9089	1.06851	14	28.2722	0.967772	14	25.8938	1.17977e+09	481	53.9115	8.99756
Q5F719	Membrane protein OS=Neisseria gonorrhoeae (strain ATCC 700825 / FA 1090) GN=NGO_1370 PE=4 SV=1 - [Q5F719_NEIG1]	4.81005	8.32	1	3	3	3	1.10058	3	4.48648	0.703129	3	0.200045	0.73358	3	16.3394	5.42527e+07	469	52.1432	8.85107
Q5F767	PqiA family protein OS=Neisseria gonorrhoeae (strain ATCC 700825 / FA 1090) GN=NGO_1319 PE=4 SV=1 - [Q5F767_NEIG1]	5.42859	9.91	1	3	3	3	0.975505	3	0.923722	0.847255	3	9.9155	0.979009	3	7.07777	4.35802e+07	434	47.8326	8.6167
Q5F786	UPF0210 protein NGO1297 OS=Neisseria gonorrhoeae (strain ATCC 700825 / FA 1090) GN=NGO1297 PE=3 SV=1 - [Y1297_NEIG1]	5.11408	6.43	1	3	3	4	0.879425	4	5.18937	1.04782	4	6.60397	1.08074	4	8.4154	7.16365e+07	451	46.3049	5.14795
Q5F796	GTP-binding protein OS=Neisseria gonorrhoeae (strain ATCC 700825 / FA 1090) GN=NGO_1287 PE=4 SV=1 - [Q5F796_NEIG1]	7.98462	8.3	1	3	3	3	0.881156	3	0.681763	0.710806	3	32.4979	0.663125	3	54.2894	3.87345e+06	446	49.9495	6.22705
Q5F7D5	3-hydroxyacid dehydrogenase OS=Neisseria gonorrhoeae (strain ATCC 700825 / FA 1090) GN=NGO_1243 PE=4 SV=1 - [Q5F7D5_NEIG1]	11.9208	12.11	1	3	3	3	1.35743	3	1.78973	0.849512	3	17.133	0.833039	3	30.0291	1.08414e+09	289	30.2306	5.68115
Q5F826	Cytochrome oxidase maturation protein Cbb3 OS=Neisseria gonorrhoeae (strain ATCC 700825 / FA 1090) GN=NGO_0975 PE=4 SV=1 - [Q5F826_NEIG1]	16.1046	34.43	1	3	3	9	1.05272	9	14.9093	0.910296	9	10.3322	0.859464	9	18.287	1.6511e+08	61	7.07051	4.65283
Q5F827	Membrane protein OS=Neisseria gonorrhoeae (strain ATCC 700825 / FA 1090) GN=NGO_0974 PE=4 SV=1 - [Q5F827_NEIG1]	8.99209	4.59	1	3	3	3	1.14454	3	4.22344	0.976475	3	18.2698	1.00199	3	14.0941	1.31693e+08	436	47.2344	9.61279
Q5F835	Arginine--tRNA ligase OS=Neisseria gonorrhoeae (strain ATCC 700825 / FA 1090) GN=argS PE=3 SV=1 - [SYR_NEIG1]	6.81097	7.87	1	3	3	3	0.989894	3	6.1757	0.91108	3	6.25133	0.932993	3	5.01612	3.86175e+07	572	62.5812	5.78271
Q5F838	Heme biosynthesis protein HemY OS=Neisseria gonorrhoeae (strain ATCC 700825 / FA 1090) GN=NGO_0960 PE=4 SV=1 - [Q5F838_NEIG1]	10.7587	14.73	1	3	3	4	1.16581	3	6.63494	0.782256	3	12.9444	0.872413	3	5.37825	3.40296e+07	258	27.726	7.72314
Q5F839	Universal stress protein OS=Neisseria gonorrhoeae (strain ATCC 700825 / FA 1090) GN=NGO_0959 PE=3 SV=1 - [Q5F839_NEIG1]	27.0421	29.87	1	3	3	6	0.945578	6	10.5354	0.806234	6	6.26607	0.766541	6	12.1041	4.89688e+07	154	16.4114	5.89697
Q5F852	tRNA dimethylallyltransferase OS=Neisseria gonorrhoeae (strain ATCC 700825 / FA 1090) GN=miaA PE=3 SV=1 - [MIAA_NEIG1]	14.2417	16.61	1	3	3	4	1.19819	4	16.0449	0.770866	4	5.4273	1.03353	4	19.7254	2.98832e+07	313	34.8329	7.12256
Q5F858	Homoserine O-acetyltransferase OS=Neisseria gonorrhoeae (strain ATCC 700825 / FA 1090) GN=metX PE=3 SV=1 - [METX_NEIG1]	7.83339	8.71	1	3	3	5	0.997405	5	7.90865	0.855765	5	10.5794	0.887771	5	13.601	2.93057e+07	379	42.1179	6.20166
Q5F868	Succinate dehydrogenase OS=Neisseria gonorrhoeae (strain ATCC 700825 / FA 1090) GN=NGO_0923 PE=4 SV=1 - [Q5F868_NEIG1]	33.1929	25.6	1	3	3	10	0.958961	10	6.54583	0.723565	10	10.3193	0.711785	10	12.5538	1.11474e+08	125	13.8248	9.99365
Q5F8C6	Ribosomal RNA large subunit methyltransferase J OS=Neisseria gonorrhoeae (strain ATCC 700825 / FA 1090) GN=rlmJ PE=3 SV=1 - [Q5F8C6_NEIG1]	14.0275	17.79	1	3	3	4	1.24985	4	2.33457	0.720716	4	10.8755	0.701271	4	15.7361	4.62982e+07	281	31.9145	7.88428
Q5F8D6	Prolipoprotein diacylglyceryl transferase OS=Neisseria gonorrhoeae (strain ATCC 700825 / FA 1090) GN=lgt PE=3 SV=1 - [LGT_NEIG1]	14.915	13.78	1	3	3	5	1.17485	5	6.31994	0.939657	5	19.0886	1.07724	5	9.84262	7.3212e+07	283	31.8148	9.12939
Q5F8J6	Transcriptional regulator HU subunit alpha OS=Neisseria gonorrhoeae (strain ATCC 700825 / FA 1090) GN=NGO_0777 PE=3 SV=1 - [Q5F8J6_NEIG1]	11.3332	44.94	1	3	3	3	1.0228	3	5.2055	1.15049	3	1.47046	1.05494	3	5.23247	7.77331e+07	89	9.37101	9.40771
Q5F8K2	Lipoprotein-releasing system ATP-binding protein LolD OS=Neisseria gonorrhoeae (strain ATCC 700825 / FA 1090) GN=lolD PE=3 SV=1 - [LOLD_NEIG1]	11.7856	18.61	1	3	3	4	0.907189	4	4.91429	0.715922	4	32.3347	0.720829	4	50.8449	8.6038e+07	231	25.2432	8.06006
Q5F8K7	Arsenate reductase OS=Neisseria gonorrhoeae (strain ATCC 700825 / FA 1090) GN=NGO_0765 PE=3 SV=1 - [Q5F8K7_NEIG1]	6.03677	18.55	1	3	3	3	1.1974	2	24.3966	0.987636	3	24.4137	0.704736	3	2.75122	6.61546e+07	124	13.9811	8.71924
Q5F8N5	Ferredoxin-NADP reductase OS=Neisseria gonorrhoeae (strain ATCC 700825 / FA 1090) GN=NGO_0734 PE=4 SV=1 - [Q5F8N5_NEIG1]	2.25486	10.81	1	3	3	3	1.02517	3	14.0428	0.980819	3	39.9927	1.00347	3	64.2044	4.58145e+07	259	29.1969	6.88818
Q5F8V3	Pseudouridine synthase OS=Neisseria gonorrhoeae (strain ATCC 700825 / FA 1090) GN=NGO_0657 PE=3 SV=2 - [Q5F8V3_NEIG1]	10.5364	10.6	1	3	3	3	0.999909	3	15.379	0.91215	3	0.406408	0.919235	3	9.06578	42492049	349	39.4521	10.2134
Q5F8V4	MFS transporter OS=Neisseria gonorrhoeae (strain ATCC 700825 / FA 1090) GN=NGO_0656 PE=4 SV=1 - [Q5F8V4_NEIG1]	2.70911	8.58	1	3	3	6	1.07811	3	5.56359	0.803591	3	15.4913	0.851703	3	3.57796	1.2065e+08	513	54.3884	9.1001
Q5F8W8	tRNA pseudouridine synthase B OS=Neisseria gonorrhoeae (strain ATCC 700825 / FA 1090) GN=truB PE=3 SV=1 - [TRUB_NEIG1]	11.7873	21.9	1	3	3	3	1.04643	3	0.583172	0.883177	3	2.76407	0.72454	3	21.5725	3.51578e+07	306	33.3663	7.75244
Q5F930	Carbonate dehydratase OS=Neisseria gonorrhoeae (strain ATCC 700825 / FA 1090) GN=NGO_0574 PE=4 SV=1 - [Q5F930_NEIG1]	21.3042	16.27	1	3	3	7	0.869602	6	17.8473	0.823874	6	23.6252	0.809475	6	17.6066	5.91899e+07	252	28.0673	9.12939
Q5F950	TonB-dependent receptor OS=Neisseria gonorrhoeae (strain ATCC 700825 / FA 1090) GN=NGO_0553 PE=3 SV=1 - [Q5F950_NEIG1]	2.44973	3.32	1	3	3	3	0.89541	3	9.31267	0.937098	3	11.209	0.888991	3	3.03693	2.31852e+07	1206	136.45	8.88037
Q5F970	Transporter OS=Neisseria gonorrhoeae (strain ATCC 700825 / FA 1090) GN=NGO_0529 PE=3 SV=2 - [Q5F970_NEIG1]	5.14294	6.81	1	3	3	5	1.03641	5	26.1425	0.971278	5	8.95056	1.09639	5	9.5842	1.21653e+07	675	76.2046	6.30322
Q5F9A7	Uncharacterized protein OS=Neisseria gonorrhoeae (strain ATCC 700825 / FA 1090) GN=NGO_0492 PE=4 SV=1 - [Q5F9A7_NEIG1]	9.21821	19.05	1	3	3	4	0.917156	4	12.7087	0.772702	4	5.57455	0.681383	4	3.40317	5.94895e+07	168	19.1152	9.5835
Q5F9D8	UPF0246 protein NGO0461 OS=Neisseria gonorrhoeae (strain ATCC 700825 / FA 1090) GN=NGO0461 PE=3 SV=1 - [Y461_NEIG1]	8.8449	16.6	1	3	3	3	1.02143	3	0.123568	1.01111	3	5.53174	0.954022	3	0.775009	50053603	259	29.6111	6.94678
Q5F9F3	Cytochrome C550 OS=Neisseria gonorrhoeae (strain ATCC 700825 / FA 1090) GN=NGO_0443 PE=3 SV=1 - [Q5F9F3_NEIG1]	0	10.8	1	3	3	3	1.05127	3	49.1753	0.966958	3	86.8202	0.963565	3	132.404	2.34403e+07	389	42.6746	9.72998
Q5F9F8	Pantothenate synthetase OS=Neisseria gonorrhoeae (strain ATCC 700825 / FA 1090) GN=panC PE=3 SV=1 - [PANC_NEIG1]	6.49686	15.11	1	3	3	3	0.958859	3	9.80118	0.857684	3	5.80225	0.780149	3	28.1242	3.62648e+07	278	30.9813	6.56592
Q5F9G8	Histidine--tRNA ligase OS=Neisseria gonorrhoeae (strain ATCC 700825 / FA 1090) GN=hisS PE=3 SV=1 - [SYH_NEIG1]	11.8799	8.35	1	3	3	4	1.02789	4	4.30524	0.995051	4	5.1268	1.06245	4	2.99018	1.13786e+07	431	48.3113	5.66846
Q5F9I4	Cold-shock protein OS=Neisseria gonorrhoeae (strain ATCC 700825 / FA 1090) GN=NGO_0410 PE=4 SV=1 - [Q5F9I4_NEIG1]	28.298	67.16	1	3	3	17	0.801052	17	24.1151	0.899711	17	15.3572	0.697892	17	28.3842	9.55907e+08	67	7.19057	5.94775
Q5F9I9	Restriction endonuclease, M subunit OS=Neisseria gonorrhoeae (strain ATCC 700825 / FA 1090) GN=NGO_0404 PE=4 SV=1 - [Q5F9I9_NEIG1]	9.31554	9.34	1	3	3	3	0.891062	3	5.36439	0.842655	3	11.3581	0.806443	3	15.9916	2.73132e+07	514	57.444	5.13525
Q5F9K1	Uncharacterized protein OS=Neisseria gonorrhoeae (strain ATCC 700825 / FA 1090) GN=NGO_0392 PE=4 SV=1 - [Q5F9K1_NEIG1]	11.001	19.38	1	3	3	4	1.20113	3	17.8136	0.968237	3	5.49591	1.01444	3	4.21277	5.74864e+07	258	28.7899	7.91357
Q5F9L7	Peptidyl-prolyl cis-trans isomerase OS=Neisseria gonorrhoeae (strain ATCC 700825 / FA 1090) GN=NGO_0376 PE=3 SV=1 - [Q5F9L7_NEIG1]	8.95185	23.67	1	3	3	6	1.18438	5	13.1377	1.01439	5	2.54573	0.908126	5	22.7251	3.21753e+07	169	18.8684	5.24951
Q5F9S5	Nucleotide-binding protein NGO0315 OS=Neisseria gonorrhoeae (strain ATCC 700825 / FA 1090) GN=NGO0315 PE=3 SV=1 - [Y315_NEIG1]	7.5047	7.75	1	3	3	3	1.19261	3	1.12232	0.954935	3	1.57949	0.822782	3	0.730585	5.01526e+07	284	32.6879	7.10791
Q5F9T3	Exclusion suppressor FxsA OS=Neisseria gonorrhoeae (strain ATCC 700825 / FA 1090) GN=NGO_0307 PE=4 SV=1 - [Q5F9T3_NEIG1]	20.3088	19.25	1	3	3	7	1.02784	7	14.6292	0.931525	7	8.74998	1.10021	7	17.3322	1.63601e+08	161	17.53	6.29053
Q5F9V1	RNA polymerase sigma factor RpoH OS=Neisseria gonorrhoeae (strain ATCC 700825 / FA 1090) GN=rpoH PE=3 SV=1 - [Q5F9V1_NEIG1]	7.29299	13.79	1	3	3	3	1.36445	3	9.84608	0.960017	3	12.3984	0.89244	3	8.44565	1.52169e+07	290	32.8089	6.3667
Q5F9W5	GTP pyrophosphokinase OS=Neisseria gonorrhoeae (strain ATCC 700825 / FA 1090) GN=NGO_0271 PE=4 SV=1 - [Q5F9W5_NEIG1]	7.4441	13.76	1	3	3	3	1.16915	3	3.84592	0.801969	3	27.5284	0.797847	3	29.5993	3.75364e+07	189	22.4465	8.92432
Q5F9X0	Folylpolyglutamate synthase OS=Neisseria gonorrhoeae (strain ATCC 700825 / FA 1090) GN=NGO_0266 PE=3 SV=1 - [Q5F9X0_NEIG1]	6.3749	13.21	1	3	3	5	0.928144	5	5.13248	0.81714	5	7.31161	0.826936	5	27.403	2.96805e+07	424	46.3888	6.13818
Q5F9X6	GTPase Era OS=Neisseria gonorrhoeae (strain ATCC 700825 / FA 1090) GN=era PE=3 SV=2 - [Q5F9X6_NEIG1]	4.95934	8.79	1	3	3	3	1.00346	3	9.25066	0.857006	3	17.4109	0.762997	3	20.1901	7.24797e+07	307	34.5163	7.47412
Q5FA18	Fe3+ dicitrate ABC transporter permease OS=Neisseria gonorrhoeae (strain ATCC 700825 / FA 1090) GN=NGO_0216 PE=3 SV=2 - [Q5FA18_NEIG1]	6.97692	5.74	1	3	3	3	1.06783	3	8.74468	0.886783	3	17.3792	0.962433	3	17.3732	4.11581e+07	505	55.8035	9.59814
Q5FA20	Phosphate acetyltransferase OS=Neisseria gonorrhoeae (strain ATCC 700825 / FA 1090) GN=NGO_0214 PE=4 SV=1 - [Q5FA20_NEIG1]	8.55068	9.4	1	3	3	3	1.03337	3	20.4648	0.947471	3	2.62315	0.967598	3	13.1672	5.72417e+07	500	52.0653	5.12256
Q5FA21	Imidazole glycerol phosphate synthase subunit HisH OS=Neisseria gonorrhoeae (strain ATCC 700825 / FA 1090) GN=hisH PE=3 SV=1 - [HIS5_NEIG1]	8.50104	23.11	1	3	3	3	1.06916	3	9.13585	0.752693	3	2.27718	0.652675	3	6.69326	7.74372e+07	212	23.5547	8.17725
Q5FA30	Ribonucleoside-triphosphate reductase OS=Neisseria gonorrhoeae (strain ATCC 700825 / FA 1090) GN=NGO_0204 PE=4 SV=1 - [Q5FA30_NEIG1]	7.08531	9.45	1	3	3	3	1.04747	3	4.48208	0.946259	3	6.50241	0.825473	3	17.1985	3.23461e+07	275	31.2699	6.55127
Q5FAC3	Cytochrome C biogenesis protein OS=Neisseria gonorrhoeae (strain ATCC 700825 / FA 1090) GN=NGO_0103 PE=4 SV=1 - [Q5FAC3_NEIG1]	19.6574	8.35	1	3	3	7	1.10437	7	5.6341	0.869507	7	5.47167	0.803972	7	5.89408	4.2886e+08	395	44.5544	8.80713
Q5FAD4	3-dehydroquinate synthase OS=Neisseria gonorrhoeae (strain ATCC 700825 / FA 1090) GN=aroB PE=3 SV=1 - [AROB_NEIG1]	6.37381	15.6	1	3	3	4	1.22293	4	5.01442	0.839283	4	28.0377	0.859436	4	16.6392	3.41828e+07	359	38.556	6.58057
Q5FAG1	Formate--tetrahydrofolate ligase OS=Neisseria gonorrhoeae (strain ATCC 700825 / FA 1090) GN=fhs PE=3 SV=1 - [FTHS_NEIG1]	5.49831	5.56	1	3	3	3	1.12795	3	10.0081	0.727562	3	10.7546	0.640464	3	1.30594	5.85046e+07	558	59.1027	6.59521
Q5FAJ1	DNA polymerase III subunit beta OS=Neisseria gonorrhoeae (strain ATCC 700825 / FA 1090) GN=NGO_0002 PE=4 SV=1 - [Q5FAJ1_NEIG1]	10.3812	8.17	1	3	3	3	0.969666	3	13.3667	0.811592	3	6.70818	0.862977	3	21.7888	3.53971e+07	367	40.8434	5.22412
Q9ZHD6	Glutamyl-tRNA reductase OS=Neisseria gonorrhoeae (strain ATCC 700825 / FA 1090) GN=hemA PE=3 SV=1 - [HEM1_NEIG1]	12.0002	8.19	1	3	3	5	1.1066	5	12.5414	0.9328	5	5.11818	0.88901	5	12.5748	1.15953e+08	415	45.4246	5.36377
Q9ZHY3	P-protein OS=Neisseria gonorrhoeae (strain ATCC 700825 / FA 1090) GN=pheA PE=3 SV=2 - [PHEA_NEIG1]	2.15156	14.36	1	3	3	6	1.09584	4	4.27899	0.865895	4	3.93079	0.739474	4	11.0551	3.7432e+07	362	39.3291	6.02393
A0A0H4IRX3	23S rRNA (guanosine-2'-O-)-methyltransferase RlmB OS=Neisseria gonorrhoeae (strain ATCC 700825 / FA 1090) GN=rlmB PE=3 SV=1 - [A0A0H4IRX3_NEIG1]	4.56415	8.4	1	2	2	2	1.01757	2	6.8844	1.05497	2	9.00222	0.848621	2	4.9487	6.38419e+07	250	27.3929	6.94678
A0A0H4ISV1	Autotransporter OS=Neisseria gonorrhoeae (strain ATCC 700825 / FA 1090) GN=NGO_05610 PE=4 SV=1 - [A0A0H4ISV1_NEIG1]	3.07329	14.61	1	2	2	5	0.941229	3	18.0075	0.951362	3	0.286918	1.11923	3	0.720739	1.13332e+08	178	18.6492	8.41162
A0A0H4IV14	Uncharacterized protein OS=Neisseria gonorrhoeae (strain ATCC 700825 / FA 1090) GN=NGO_02965 PE=4 SV=1 - [A0A0H4IV14_NEIG1]	2.5509	6.8	1	2	2	2	0.907333	2	16.4378	1.0869	2	19.4031	0.90994	2	16.0737	2.28017e+06	397	44.3813	9.59814
A0A0H4IV86	Uncharacterized protein OS=Neisseria gonorrhoeae (strain ATCC 700825 / FA 1090) GN=NGO_06020 PE=4 SV=1 - [A0A0H4IV86_NEIG1]	4.9152	6.56	1	1	2	2	1.04607	1		0.520065	1		0.361735	1		2.42557e+07	305	32.9816	5.21143
Q5F4W2	50S ribosomal protein L34 OS=Neisseria gonorrhoeae (strain ATCC 700825 / FA 1090) GN=rpmH PE=3 SV=1 - [RL34_NEIG1]	9.48566	34.09	1	2	2	4	0.855712	4	1.17044	0.515051	4	10.2784	0.36476	4	16.0353	5.10925e+08	44	5.04799	12.6011
Q5F4X2	Phosphoribosyltransferase OS=Neisseria gonorrhoeae (strain ATCC 700825 / FA 1090) GN=NGO_2172 PE=4 SV=1 - [Q5F4X2_NEIG1]	20.2826	17.14	1	2	2	5	1.05444	5	10.7573	1.00237	5	8.9765	0.959561	5	15.8353	1.1859e+08	175	19.9392	5.021
Q5F4Y9	ATP synthase epsilon chain OS=Neisseria gonorrhoeae (strain ATCC 700825 / FA 1090) GN=atpC PE=3 SV=1 - [ATPE_NEIG1]	7.99992	7.86	1	2	2	2	1.26366	2	6.96528	0.869586	2	3.10584	0.78433	2	3.64128	1.73483e+07	140	14.978	6.32861
Q5F4Z5	ATP synthase subunit c OS=Neisseria gonorrhoeae (strain ATCC 700825 / FA 1090) GN=NGO_2145 PE=4 SV=1 - [Q5F4Z5_NEIG1]	13.0381	23.08	1	2	2	5	0.930154	5	9.13186	0.9023	5	2.83182	0.900568	5	13.1391	6.4958e+08	78	7.81038	6.39209
Q5F500	Flavin prenyltransferase UbiX OS=Neisseria gonorrhoeae (strain ATCC 700825 / FA 1090) GN=ubiX PE=3 SV=2 - [Q5F500_NEIG1]	6.26244	15.34	1	2	2	2	1.02375	2	25.5214	0.995377	2	0.16323	0.964973	2	1.05631	2.80363e+07	189	20.4815	6.53662
Q5F532	Uncharacterized protein OS=Neisseria gonorrhoeae (strain ATCC 700825 / FA 1090) GN=NGO_2104 PE=4 SV=1 - [Q5F532_NEIG1]	5.10987	9.09	1	2	2	2	1.09809	2	17.0687	0.898368	2	12.3258	0.976886	2	18.5176	2.98513e+07	231	25.9102	5.66846
Q5F552	Membrane protein OS=Neisseria gonorrhoeae (strain ATCC 700825 / FA 1090) GN=NGO_2084 PE=4 SV=1 - [Q5F552_NEIG1]	20.3175	9.25	1	2	2	8	1.07699	8	9.93562	1.35595	8	36.6755	1.60702	8	29.8805	3.28207e+08	227	24.4159	8.96826
Q5F554	Ribosomal RNA large subunit methyltransferase H OS=Neisseria gonorrhoeae (strain ATCC 700825 / FA 1090) GN=rlmH PE=3 SV=1 - [RLMH_NEIG1]	6.0861	13.46	1	2	2	2	1.20485	2	28.5726	0.886686	2	8.75582	0.809765	2	30.5565	7.36249e+07	156	17.4991	9.30518
Q5F556	Probable nicotinate-nucleotide adenylyltransferase OS=Neisseria gonorrhoeae (strain ATCC 700825 / FA 1090) GN=nadD PE=3 SV=1 - [NADD_NEIG1]	5.66005	15.92	1	2	2	2	1.18441	2	21.4944	1.07406	2	6.52419	1.3626	2	32.4795	5.09876e+06	201	22.2234	8.22119
Q5F5B3	Sodium:proton antiporter OS=Neisseria gonorrhoeae (strain ATCC 700825 / FA 1090) GN=NGO_2016 PE=4 SV=1 - [Q5F5B3_NEIG1]	3.56894	6.93	1	2	2	2	1.2766	2	81.1722	1.16858	2	18.1768	0.973116	2	9.71183	1.73628e+08	462	48.0355	8.80713
Q5F5B6	Glutamine ABC transporter ATP-binding protein OS=Neisseria gonorrhoeae (strain ATCC 700825 / FA 1090) GN=NGO_2013 PE=4 SV=1 - [Q5F5B6_NEIG1]	8.91407	8.23	1	2	2	3	0.872475	3	5.5221	0.877694	3	9.50021	0.677262	3	13.1354	4.42731e+07	243	26.767	5.94775
Q5F5D2	Aspartate-semialdehyde dehydrogenase OS=Neisseria gonorrhoeae (strain ATCC 700825 / FA 1090) GN=asd PE=3 SV=1 - [Q5F5D2_NEIG1]	4.10011	5.12	1	2	2	2	0.962866	2	3.17182	0.935132	2	14.7591	0.661729	2	39.7977	2.15251e+07	371	39.8113	5.63037
Q5F5D9	GTPase Obg OS=Neisseria gonorrhoeae (strain ATCC 700825 / FA 1090) GN=obg PE=1 SV=1 - [OBG_NEIG1]	6.45816	5.21	1	2	2	2	1.16909	2	5.59909	1.32946	2	1.97866	1.50869	2	0.688698	1.17734e+07	384	41.9725	5.5415
Q5F5E6	Methionine aminopeptidase OS=Neisseria gonorrhoeae (strain ATCC 700825 / FA 1090) GN=map PE=3 SV=1 - [Q5F5E6_NEIG1]	12.8783	7.72	1	2	2	4	0.874058	4	2.94093	0.645682	4	12.1682	0.5742	4	22.7591	7.46157e+07	259	28.1983	6.7417
Q5F5F9	Uncharacterized protein OS=Neisseria gonorrhoeae (strain ATCC 700825 / FA 1090) GN=NGO_1969 PE=4 SV=1 - [Q5F5F9_NEIG1]	5.68459	28.99	1	2	2	2	0.823918	2	4.15583	0.950515	2	20.619	0.6567	2	22.2707	4.60948e+07	69	8.01519	4.97021
Q5F5I0	Uncharacterized protein OS=Neisseria gonorrhoeae (strain ATCC 700825 / FA 1090) GN=NGO_1945 PE=1 SV=1 - [Q5F5I0_NEIG1]	3.77644	12.1	1	2	2	2	1.04848	2	11.5155	0.853211	2	3.93179	0.821457	2	15.294	1.0735e+07	248	28.561	4.79248
Q5F5I6	Phosphoribosylamine--glycine ligase OS=Neisseria gonorrhoeae (strain ATCC 700825 / FA 1090) GN=purD PE=3 SV=1 - [Q5F5I6_NEIG1]	3.48991	7.33	1	2	2	2	0.915591	2	4.14735	1.02627	2	8.90471	0.786951	2	0.44875	1.41919e+07	423	45.1489	5.14795
Q5F5J9	Multidrug MFS transporter OS=Neisseria gonorrhoeae (strain ATCC 700825 / FA 1090) GN=NGO_1925 PE=4 SV=1 - [Q5F5J9_NEIG1]	2.731	13.3	1	2	2	2	1.33512	2	53.0713	1.02862	2	19.2753	1.06032	2	37.257	3.87512e+07	218	24.564	10.2134
Q5F5K3	Cell division protein FtsX OS=Neisseria gonorrhoeae (strain ATCC 700825 / FA 1090) GN=NGO_1921 PE=3 SV=1 - [Q5F5K3_NEIG1]	9.8256	5.9	1	2	2	3	1.04057	3	12.2117	0.974752	3	23.4947	1.05523	3	8.3505	7.9258e+08	305	34.1912	8.38232
Q5F5K5	Phosphoglycerate kinase OS=Neisseria gonorrhoeae (strain ATCC 700825 / FA 1090) GN=pgk PE=3 SV=1 - [PGK_NEIG1]	6.24745	6.8	1	2	2	3	0.840119	3	1.30611	0.94985	3	12.3505	0.851298	3	19.8338	4.44941e+07	397	41.1557	5.80811
Q5F5P6	Peptide deformylase OS=Neisseria gonorrhoeae (strain ATCC 700825 / FA 1090) GN=def PE=3 SV=1 - [DEF_NEIG1]	13.0491	16.77	1	2	2	4	1.12441	4	0.552309	0.932776	4	17.3233	0.810342	4	16.4235	8.06631e+07	167	19.059	5.87158
Q5F5V5	Cell division topological specificity factor OS=Neisseria gonorrhoeae (strain ATCC 700825 / FA 1090) GN=minE PE=3 SV=1 - [MINE_NEIG1]	0	19.54	1	2	2	3	1.09195	3	4.68362	0.971726	3	5.68413	0.765497	3	5.41234	116750829	87	10.0344	6.75635
Q5F5Z5	Serine dehydratase OS=Neisseria gonorrhoeae (strain ATCC 700825 / FA 1090) GN=NGO_1773 PE=4 SV=1 - [Q5F5Z5_NEIG1]	6.57149	6.07	1	2	2	2	1.00707	2	2.98874	0.915233	2	16.6123	0.930034	2	3.01391	94916832	461	49.1545	6.97607
Q5F616	NADH-quinone oxidoreductase subunit B OS=Neisseria gonorrhoeae (strain ATCC 700825 / FA 1090) GN=nuoB PE=3 SV=1 - [NUOB_NEIG1]	3.1744	15.63	1	2	2	2	0.963842	2	13.8422	0.844521	2	22.4985	0.736773	2	41.9787	5.67512e+07	160	17.5919	8.73389
Q5F617	NADH-quinone oxidoreductase subunit C OS=Neisseria gonorrhoeae (strain ATCC 700825 / FA 1090) GN=nuoC PE=3 SV=1 - [NUOC_NEIG1]	6.20664	15.23	1	2	2	2	1.00008	2	5.72162	0.93265	2	13.2211	0.760845	2	28.2176	1.03519e+07	197	22.8264	4.94482
Q5F626	NADH:ubiquinone oxidoreductase subunit L OS=Neisseria gonorrhoeae (strain ATCC 700825 / FA 1090) GN=NGO_1740 PE=4 SV=1 - [Q5F626_NEIG1]	9.21948	4.01	1	2	2	5	1.01221	5	4.17745	0.872727	5	5.8452	0.811057	5	11.1243	7.51466e+07	674	74.0683	8.104
Q5F631	Geranyl transferase OS=Neisseria gonorrhoeae (strain ATCC 700825 / FA 1090) GN=NGO_1735 PE=3 SV=1 - [Q5F631_NEIG1]	5.25766	5.03	1	2	2	2	1.05654	2	9.87995	1.02818	2	8.48548	0.949129	2	6.2077	2.66079e+07	298	31.7003	5.84619
Q5F633	Putative ribosome biogenesis GTPase RsgA OS=Neisseria gonorrhoeae (strain ATCC 700825 / FA 1090) GN=rsgA PE=3 SV=1 - [RSGA_NEIG1]	4.01608	7.49	1	2	2	2	1.07312	2	5.87706	1.021	2	47.8961	0.676814	2	34.27	8.66163e+07	307	33.4873	7.04932
Q5F642	Methyltransferase OS=Neisseria gonorrhoeae (strain ATCC 700825 / FA 1090) GN=NGO_1724 PE=4 SV=1 - [Q5F642_NEIG1]	9.38909	9.54	1	2	2	2	1.04299	2	1.3721	0.838756	2	0.253642	0.824306	2	9.55522	4.18119e+07	262	29.1778	6.53662
Q5F647	Alpha/beta hydrolase OS=Neisseria gonorrhoeae (strain ATCC 700825 / FA 1090) GN=NGO_1719 PE=4 SV=1 - [Q5F647_NEIG1]	2.09323	5.96	1	2	2	2	1.26752	2	15.7015	0.833634	2	20.208	0.772205	2	9.17132	6.90928e+06	319	34.6518	9.11475
Q5F658	ATP-dependent DNA helicase DinG OS=Neisseria gonorrhoeae (strain ATCC 700825 / FA 1090) GN=NGO_1708 PE=4 SV=1 - [Q5F658_NEIG1]	6.3022	3.63	1	2	2	4	1.33111	4	12.2116	1.003	4	4.63705	0.845116	4	18.2564	2.39922e+07	716	79.0354	5.89697
Q5F673	Membrane protein OS=Neisseria gonorrhoeae (strain ATCC 700825 / FA 1090) GN=NGO_1690 PE=4 SV=1 - [Q5F673_NEIG1]	6.4722	37.04	1	2	2	3	1.04369	3	3.07132	0.846453	3	13.6853	0.608493	3	3.33269	5.793e+06	81	9.49297	9.62744
Q5F694	Glucose-6-phosphate isomerase 2 OS=Neisseria gonorrhoeae (strain ATCC 700825 / FA 1090) GN=pgi2 PE=3 SV=1 - [G6PI2_NEIG1]	3.53657	5.85	1	2	2	3	1.27341	2	35.3762	0.840994	2	13.5445	0.790604	2	1.54661	3.55008e+07	547	60.2789	6.49365
Q5F6G0	Uncharacterized protein OS=Neisseria gonorrhoeae (strain ATCC 700825 / FA 1090) GN=NGO_1599 PE=4 SV=1 - [Q5F6G0_NEIG1]	5.89858	3.75	1	2	2	2	1.07119	2	4.58695	1.05977	2	11.1374	1.07484	2	15.6351	3.47074e+07	427	46.3509	9.27588
Q5F6J9	Proline:sodium symporter PutP OS=Neisseria gonorrhoeae (strain ATCC 700825 / FA 1090) GN=NGO_1552 PE=3 SV=2 - [Q5F6J9_NEIG1]	7.3071	4.92	1	2	2	2	1.05423	2	9.57175	0.866396	2	8.0885	0.800499	2	20.2085	3.72166e+08	508	54.2793	8.26514
Q5F6K8	Cell division protein FtsL OS=Neisseria gonorrhoeae (strain ATCC 700825 / FA 1090) GN=ftsL PE=3 SV=1 - [FTSL_NEIG1]	12.8311	36.78	1	2	2	6	1.129	5	11.6276	0.814283	5	11.3107	0.965626	5	22.8062	4.82231e+08	87	9.98509	9.30518
Q5F6P6	Fic/DOC family protein OS=Neisseria gonorrhoeae (strain ATCC 700825 / FA 1090) GN=NGO_1503 PE=4 SV=2 - [Q5F6P6_NEIG1]	8.50836	12.5	1	2	2	2	0.894201	2	12.0323	0.903703	2	15.3342	0.980083	2	13.7011	1.91319e+07	272	31.1287	5.74463
Q5F6P9	Glutamate racemase OS=Neisseria gonorrhoeae (strain ATCC 700825 / FA 1090) GN=murI PE=3 SV=1 - [MURI_NEIG1]	6.93979	13.33	1	2	2	2	1.16199	2	11.3148	0.910923	2	4.68817	0.843125	2	4.94187	3.17176e+07	270	29.4965	7.03467
Q5F6R4	C4-dicarboxylate ABC transporter OS=Neisseria gonorrhoeae (strain ATCC 700825 / FA 1090) GN=NGO_1485 PE=4 SV=1 - [Q5F6R4_NEIG1]	21.1017	6.56	1	2	2	7	1.07359	7	8.55042	0.942754	7	7.56631	0.868668	7	5.4285	1.85084e+08	488	51.5234	9.18799
Q5F6S6	Membrane protein OS=Neisseria gonorrhoeae (strain ATCC 700825 / FA 1090) GN=NGO_1471 PE=4 SV=1 - [Q5F6S6_NEIG1]	16.7804	15.75	1	2	2	7	1.13583	7	2.02879	0.850811	7	12.6882	0.892503	7	23.1351	9.88876e+08	127	13.4549	9.18799
Q5F6U1	Membrane protein OS=Neisseria gonorrhoeae (strain ATCC 700825 / FA 1090) GN=NGO_1455 PE=4 SV=1 - [Q5F6U1_NEIG1]	4.29293	3.36	1	2	2	2	1.44367	2	70.9801	0.691556	2	75.9309	0.70454	2	274.983	9.30075e+07	417	44.8137	9.0708
Q5F6U3	Aminotransferase OS=Neisseria gonorrhoeae (strain ATCC 700825 / FA 1090) GN=NGO_1452 PE=3 SV=1 - [Q5F6U3_NEIG1]	6.46922	9.6	1	2	2	3	0.963653	3	10.2945	0.857058	3	1.4967	0.808901	3	7.01068	3.96546e+07	396	44.0375	6.01123
Q5F6V4	Type IV pilin protein OS=Neisseria gonorrhoeae (strain ATCC 700825 / FA 1090) GN=NGO_1441 PE=4 SV=1 - [Q5F6V4_NEIG1]	12.7409	13.18	1	2	2	7	1.00281	6	10.7697	0.911356	6	3.96657	0.826012	6	9.71129	3.44431e+08	129	14.3714	9.18799
Q5F6X0	Serine acetyltransferase OS=Neisseria gonorrhoeae (strain ATCC 700825 / FA 1090) GN=NGO_1423 PE=4 SV=1 - [Q5F6X0_NEIG1]	3.03068	13.97	1	2	2	2	0.956168	2	10.7887	0.795806	2	6.68155	0.713472	2	7.83255	3.48174e+07	272	29.3021	6.96143
Q5F6X1	Protein GrpE OS=Neisseria gonorrhoeae (strain ATCC 700825 / FA 1090) GN=grpE PE=3 SV=1 - [GRPE_NEIG1]	12.4135	9.38	1	2	2	5	1.0568	4	6.96516	0.939754	4	5.7793	0.875621	4	14.9455	1.80842e+07	192	21.3367	4.76709
Q5F6X2	Uncharacterized protein OS=Neisseria gonorrhoeae (strain ATCC 700825 / FA 1090) GN=NGO_1421 PE=4 SV=1 - [Q5F6X2_NEIG1]	9.24507	25.35	1	2	2	4	1.09462	4	5.12634	0.790237	4	16.7192	0.710792	4	17.2117	2.241e+08	71	7.72602	8.77783
Q5F6Y2	Sodium:proton antiporter OS=Neisseria gonorrhoeae (strain ATCC 700825 / FA 1090) GN=NGO_1411 PE=4 SV=2 - [Q5F6Y2_NEIG1]	2.67015	7.19	1	2	2	3	0.944453	3	4.35981	0.906459	3	7.10346	1.07811	3	9.33382	1.10139e+07	473	51.6475	8.32373
Q5F747	Membrane protein OS=Neisseria gonorrhoeae (strain ATCC 700825 / FA 1090) GN=NGO_1340 PE=4 SV=1 - [Q5F747_NEIG1]	6.10127	7.49	1	2	2	2	1.02217	2	3.20816	1.03565	2	10.2342	1.13623	2	2.55416	4.32936e+07	227	25.5187	10.1255
Q5F757	tRNA/tmRNA (uracil-C(5))-methyltransferase OS=Neisseria gonorrhoeae (strain ATCC 700825 / FA 1090) GN=trmA PE=3 SV=1 - [TRMA_NEIG1]	6.64728	9.39	1	2	2	2	1.05876	2	10.7298	0.989968	2	9.09649	0.903451	2	13.5227	3.11323e+07	362	41.2798	5.88428
Q5F774	Adenine phosphoribosyltransferase OS=Neisseria gonorrhoeae (strain ATCC 700825 / FA 1090) GN=apt PE=3 SV=2 - [APT_NEIG1]	14.2977	27.13	1	2	2	3	1.09801	3	5.2937	0.785845	3	4.5538	0.925764	3	1.84135	2.11559e+07	188	20.3999	5.92236
Q5F783	50S ribosomal protein L3 glutamine methyltransferase OS=Neisseria gonorrhoeae (strain ATCC 700825 / FA 1090) GN=prmB PE=3 SV=1 - [PRMB_NEIG1]	13.1188	8.58	1	2	2	5	1.11796	5	4.799	0.993028	5	13.2448	0.936285	5	22.3169	1.10317e+08	303	33.806	4.43701
Q5F789	Uncharacterized protein OS=Neisseria gonorrhoeae (strain ATCC 700825 / FA 1090) GN=NGO_1294 PE=4 SV=1 - [Q5F789_NEIG1]	4.45394	18.18	1	2	2	2	0.91697	2	4.58646	0.80594	2	15.9898	0.604228	2	9.09178	2.66637e+07	154	17.7654	6.39209
Q5F791	Disulfide bond formation protein B OS=Neisseria gonorrhoeae (strain ATCC 700825 / FA 1090) GN=dsbB PE=3 SV=1 - [DSBB_NEIG1]	13.923	9.26	1	2	2	6	1.07161	6	17.3069	0.881459	6	7.48389	0.901396	6	12.8916	8.23865e+06	162	17.3261	8.67529
Q5F793	Alanine glycine permease OS=Neisseria gonorrhoeae (strain ATCC 700825 / FA 1090) GN=NGO_1290 PE=3 SV=1 - [Q5F793_NEIG1]	6.10455	4.03	1	2	2	2	1.02499	2	2.04384	0.910763	2	4.95853	0.98706	2	4.78804	5.04273e+07	472	50.6018	8.88037
Q5F7C0	2,3-bisphosphoglycerate-dependent phosphoglycerate mutase OS=Neisseria gonorrhoeae (strain ATCC 700825 / FA 1090) GN=gpmA PE=3 SV=1 - [GPMA_NEIG1]	6.03623	15.42	1	2	2	3	0.866461	3	12.4473	1.10489	3	7.25719	1.00893	3	16.5541	2.80187e+07	227	25.9126	6.55127
Q5F7E3	Acetolactate synthase OS=Neisseria gonorrhoeae (strain ATCC 700825 / FA 1090) GN=NGO_1235 PE=4 SV=1 - [Q5F7E3_NEIG1]	6.2417	12.88	1	2	2	2	0.986078	2	9.90802	0.984053	2	4.07479	0.927273	2	16.537	2.15368e+08	163	18.2818	5.69385
Q5F7F2	DNA polymerase III subunit chi OS=Neisseria gonorrhoeae (strain ATCC 700825 / FA 1090) GN=NGO_1226 PE=4 SV=1 - [Q5F7F2_NEIG1]	2.66432	19.86	1	2	2	2	1.0155	2	11.124	0.900643	2	6.09151	0.966762	2	6.26871	1.17846e+07	146	16.5152	5.04639
Q5F7G0	Glutamine--tRNA ligase OS=Neisseria gonorrhoeae (strain ATCC 700825 / FA 1090) GN=glnS PE=3 SV=2 - [SYQ_NEIG1]	5.00491	4.27	1	2	2	2	0.997137	2	1.0299	1.02957	2	2.71276	1.09153	2	3.95012	1.78411e+07	562	64.5314	6.32861
Q5F7H4	Anthranilate synthase component II OS=Neisseria gonorrhoeae (strain ATCC 700825 / FA 1090) GN=NGO_1204 PE=4 SV=1 - [Q5F7H4_NEIG1]	3.69484	23.47	1	2	2	3	0.905405	2	16.089	0.681276	2	81.4895	0.712063	2	53.9093		196	21.8479	5.71924
Q5F7I7	Membrane protein OS=Neisseria gonorrhoeae (strain ATCC 700825 / FA 1090) GN=NGO_1190 PE=4 SV=2 - [Q5F7I7_NEIG1]	2.07682	13.96	1	2	2	2	1.20925	2	13.9552	0.784522	2	3.9899	0.796368	2	9.00673	3.4056e+07	222	24.4786	10.2427
Q5F7J0	Hydroxyacylglutathione hydrolase OS=Neisseria gonorrhoeae (strain ATCC 700825 / FA 1090) GN=gloB PE=3 SV=1 - [GLO2_NEIG1]	7.75157	16.4	1	2	2	2	0.906033	2	19.107	0.996385	2	51.9459	0.979277	2	61.3853	2.79815e+07	250	27.7929	6.45557
Q5F7L1	Phosphomethylpyrimidine kinase OS=Neisseria gonorrhoeae (strain ATCC 700825 / FA 1090) GN=NGO_1160 PE=4 SV=1 - [Q5F7L1_NEIG1]	9.48253	14.18	1	2	2	3	1.12244	3	1.40674	0.866458	3	2.57866	0.9431	3	2.09559	3.17945e+07	268	28.3356	6.7124
Q5F7R0	DNA helicase OS=Neisseria gonorrhoeae (strain ATCC 700825 / FA 1090) GN=NGO_1110 PE=4 SV=1 - [Q5F7R0_NEIG1]	0	6.62	2	2	2	2	0.98854	1		0.619251	1		0.791503	1		2.59963e+06	453	49.5015	5.50342
Q5F7U1	Malonic semialdehyde reductase OS=Neisseria gonorrhoeae (strain ATCC 700825 / FA 1090) GN=NGO_1079 PE=3 SV=1 - [Q5F7U1_NEIG1]	2.08827	10.62	1	2	2	2	1.13942	2	6.01353	1.03949	2	2.38697	0.82804	2	3.65485	2.94646e+08	273	30.1051	5.08447
Q5F7V6	Succinate-semialdehyde dehydrogenase OS=Neisseria gonorrhoeae (strain ATCC 700825 / FA 1090) GN=gabD PE=3 SV=1 - [Q5F7V6_NEIG1]	5.59668	4.19	1	2	2	2	1.07262	2	9.78075	1.00178	2	35.4756	0.944778	2	48.8239	5.77037e+07	477	50.9784	5.74463
Q5F7X0	Tryptophan--tRNA ligase OS=Neisseria gonorrhoeae (strain ATCC 700825 / FA 1090) GN=trpS PE=3 SV=1 - [Q5F7X0_NEIG1]	7.58998	10.42	1	2	2	2	1.06743	2	5.27627	0.989628	2	12.207	1.07872	2	8.42387	2.88328e+07	336	37.5551	5.89697
Q5F7Y0	Single-stranded DNA-binding protein OS=Neisseria gonorrhoeae (strain ATCC 700825 / FA 1090) GN=NGO_1031 PE=3 SV=1 - [Q5F7Y0_NEIG1]	7.28202	13.79	1	2	2	3	1.09589	3	10.6433	1.02205	3	0.84795	0.848411	3	7.9869	3.82472e+07	174	19.4366	6.04932
Q5F811	Diadenosine tetraphosphatase OS=Neisseria gonorrhoeae (strain ATCC 700825 / FA 1090) GN=NGO_0992 PE=4 SV=1 - [Q5F811_NEIG1]	5.37563	9.71	1	2	2	2	1.39782	2	16.2634	0.918501	2	5.48717	0.961483	2	17.4154	1.5832e+07	206	24.4269	5.32568
Q5F849	4-hydroxy-tetrahydrodipicolinate synthase OS=Neisseria gonorrhoeae (strain ATCC 700825 / FA 1090) GN=dapA PE=3 SV=1 - [DAPA_NEIG1]	5.31901	12.37	1	2	2	2	0.798556	2	37.4218	1.04186	2	7.01267	1.21596	2	3.27193	4.75067e+07	291	30.7318	5.94775
Q5F851	tRNA-specific adenosine deaminase OS=Neisseria gonorrhoeae (strain ATCC 700825 / FA 1090) GN=tadA PE=3 SV=1 - [Q5F851_NEIG1]	2.0839	10.04	1	1	2	2	5.79622	1		0.744103	1		3.3951	1		3.37369e+08	239	25.9014	8.19189
Q5F856	Elongation factor P OS=Neisseria gonorrhoeae (strain ATCC 700825 / FA 1090) GN=efp PE=3 SV=1 - [EFP_NEIG1]	7.11745	11.83	1	2	2	2	0.896437	2	15.5824	1.22196	2	8.72836	1.34439	2	13.4484	4.87882e+07	186	20.8663	4.86865
Q5F890	Transcription elongation factor GreA OS=Neisseria gonorrhoeae (strain ATCC 700825 / FA 1090) GN=greA PE=3 SV=1 - [Q5F890_NEIG1]	6.97487	16.46	1	1	2	2	0.848043	1		0.718229	1		0.733208	1		7.32615e+08	158	17.4621	4.79248
Q5F8B2	Restriction endonuclease NgoMIV OS=Neisseria gonorrhoeae (strain ATCC 700825 / FA 1090) GN=NGO_0874 PE=4 SV=1 - [Q5F8B2_NEIG1]	9.54572	9.09	1	2	2	3	1.45357	3	7.84681	0.840515	3	0.36684	0.731033	3	24.8872	9.14606e+07	286	31.7734	6.23975
Q5F8C3	Fructose-1,6-bisphosphatase class 1 OS=Neisseria gonorrhoeae (strain ATCC 700825 / FA 1090) GN=fbp PE=3 SV=1 - [F16PA_NEIG1]	4.53329	7.1	1	2	2	2	1.18605	2	1.2649	0.859533	2	5.07006	0.935483	2	3.90146	3.39343e+07	324	35.4511	5.37646
Q5F8D4	2-isopropylmalate synthase OS=Neisseria gonorrhoeae (strain ATCC 700825 / FA 1090) GN=leuA PE=3 SV=1 - [LEU1_NEIG1]	5.26627	3.09	1	2	2	3	1.35865	3	6.45172	0.485363	3	10.1818	0.432689	3	37.2268	4.84278e+07	517	55.3016	6.34131
Q5F8G9	ADP-dependent (S)-NAD(P)H-hydrate dehydratase OS=Neisseria gonorrhoeae (strain ATCC 700825 / FA 1090) GN=nnrD PE=3 SV=1 - [NNRD_NEIG1]	0	6.42	1	2	2	2	0.960748	2	9.17936	0.838782	2	6.03455	0.790617	2	13.3528	2.73434e+07	296	30.2217	7.09326
Q5F8L2	Holliday junction ATP-dependent DNA helicase RuvB OS=Neisseria gonorrhoeae (strain ATCC 700825 / FA 1090) GN=ruvB PE=3 SV=1 - [RUVB_NEIG1]	4.66596	5.83	1	2	2	3	1.23511	3	31.7531	0.884287	3	4.68932	0.876463	3	20.909	2.97727e+07	343	37.6149	5.74463
Q5F8M0	XRE family transcriptional regulator OS=Neisseria gonorrhoeae (strain ATCC 700825 / FA 1090) GN=NGO_0752 PE=4 SV=1 - [Q5F8M0_NEIG1]	5.38526	12.39	1	2	2	2	1.05055	2	6.3199	0.966318	2	7.88103	0.917729	2	5.77627	1.41003e+07	218	23.9198	7.13721
Q5F8N6	Uncharacterized protein OS=Neisseria gonorrhoeae (strain ATCC 700825 / FA 1090) GN=NGO_0732 PE=4 SV=1 - [Q5F8N6_NEIG1]	3.55089	17.24	1	2	2	2	1.23537	2	9.60151	0.725435	2	33.1004	0.842022	2	45.5807	2.17565e+07	87	9.66529	9.62744
Q5F8P8	Glucose-6-phosphate isomerase 1 OS=Neisseria gonorrhoeae (strain ATCC 700825 / FA 1090) GN=pgi1 PE=3 SV=1 - [G6PI1_NEIG1]	4.57259	3.1	1	2	2	2	0.906018	2	1.93594	0.830215	2	17.9285	0.744267	2	22.1451	20199870	548	62.0774	6.46826
Q5F8R6	Restriction endonuclease OS=Neisseria gonorrhoeae (strain ATCC 700825 / FA 1090) GN=NGO_0697 PE=4 SV=2 - [Q5F8R6_NEIG1]	4.85345	3	1	1	2	9	1.01869	1		0.626007	1		0.803781	1		1362703322	1001	115.254	6.41748
Q5F8R8	Autotransporter OS=Neisseria gonorrhoeae (strain ATCC 700825 / FA 1090) GN=NGO_0694 PE=4 SV=1 - [Q5F8R8_NEIG1]	6.79108	2.06	1	2	2	4	0.957314	4	17.39	1.25559	4	22.5411	1.05568	4	30.7275	8.09813e+07	872	96.7532	9.1001
Q5F8S0	Lipoprotein OS=Neisseria gonorrhoeae (strain ATCC 700825 / FA 1090) GN=NGO_0690 PE=4 SV=1 - [Q5F8S0_NEIG1]	3.35583	14.75	1	2	2	4	1.1585	3	1.60294	0.994657	3	26.5965	0.896013	3	31.1227	5.74277e+07	122	13.0224	8.07471
Q5F8T1	3-isopropylmalate dehydratase large subunit OS=Neisseria gonorrhoeae (strain ATCC 700825 / FA 1090) GN=leuC PE=3 SV=1 - [LEUC_NEIG1]	4.54312	4.05	1	2	2	3	1.07044	3	3.83088	0.964287	3	6.00747	0.893478	3	4.07076	10935496	469	50.4422	5.8335
Q5F8V6	NH(3)-dependent NAD(+) synthetase OS=Neisseria gonorrhoeae (strain ATCC 700825 / FA 1090) GN=NGO_0654 PE=3 SV=2 - [Q5F8V6_NEIG1]	5.05316	7.6	1	2	2	2	0.943864	2	2.68924	0.978777	2	0.590354	0.914951	2	23.1655	1.27262e+08	263	29.2119	6.65381
Q5F8V9	Oxidoreductase OS=Neisseria gonorrhoeae (strain ATCC 700825 / FA 1090) GN=NGO_0651 PE=3 SV=2 - [Q5F8V9_NEIG1]	5.17924	6.03	1	2	2	2	0.862242	2	17.7169	0.678569	2	42.3385	0.612507	2	39.9422	5.29415e+06	315	36.4665	8.42627
Q5F8X0	Type III restriction-modification system HindVIP enzyme res OS=Neisseria gonorrhoeae (strain ATCC 700825 / FA 1090) GN=NGO_0640 PE=4 SV=1 - [Q5F8X0_NEIG1]	0	2.6	1	2	2	2	1.04734	2	23.6577	0.869918	2	7.74097	0.922369	2	32.3108	3.09211e+07	924	107.351	6.37939
Q5F8Z3	Cell division protein FtsB OS=Neisseria gonorrhoeae (strain ATCC 700825 / FA 1090) GN=ftsB PE=3 SV=1 - [FTSB_NEIG1]	19.3679	34.78	1	2	2	7	1.16802	6	16.0381	0.983282	6	11.4061	1.17924	6	11.2433	2.11354e+08	92	10.5564	6.52197
Q5F8Z9	Formamidopyrimidine-DNA glycosylase OS=Neisseria gonorrhoeae (strain ATCC 700825 / FA 1090) GN=mutM PE=3 SV=3 - [FPG_NEIG1]	0	7.27	1	2	2	2	1.12924	2	0.999899	1.1533	2	10.3653	1.01944	2	34.4305	9.32004e+07	275	30.8362	9.05615
Q5F914	ATP-dependent Clp protease proteolytic subunit OS=Neisseria gonorrhoeae (strain ATCC 700825 / FA 1090) GN=clpP PE=3 SV=1 - [CLPP_NEIG1]	5.6362	12.75	1	2	2	2	0.992471	2	2.07205	1.02549	2	0.502223	1.01348	2	0.0588012	80926476	204	22.5916	5.46533
Q5F920	CDP-diacylglycerol--serine O-phosphatidyltransferase OS=Neisseria gonorrhoeae (strain ATCC 700825 / FA 1090) GN=NGO_0586 PE=3 SV=1 - [Q5F920_NEIG1]	5.14199	8.06	1	2	2	2	1.10593	2	3.41459	0.930233	2	22.2022	0.924609	2	17.8725	4.4566e+06	248	27.8928	9.70068
Q5F926	Thioredoxin reductase OS=Neisseria gonorrhoeae (strain ATCC 700825 / FA 1090) GN=NGO_0580 PE=3 SV=1 - [Q5F926_NEIG1]	5.98475	7.91	1	2	2	2	0.969414	2	17.886	1.02933	2	12.3793	1.41111	2	8.34437	2.38228e+07	316	33.633	5.31299
Q5F929	tRNA (guanine-N(7)-)-methyltransferase OS=Neisseria gonorrhoeae (strain ATCC 700825 / FA 1090) GN=trmB PE=3 SV=1 - [TRMB_NEIG1]	7.30506	8.82	1	2	2	5	0.996739	4	10.7758	0.991802	4	22.0274	1.06235	4	8.22051	2.5047e+07	238	26.9448	6.93213
Q5F955	tRNA-modifying protein OS=Neisseria gonorrhoeae (strain ATCC 700825 / FA 1090) GN=NGO_0548 PE=3 SV=2 - [Q5F955_NEIG1]	4.21383	10.45	1	2	2	2	1.07357	2	6.11431	0.654028	2	53.1805	0.624581	2	53.5321	76344361	287	31.002	6.34131
Q5F960	Cobalamin biosynthesis protein CobW OS=Neisseria gonorrhoeae (strain ATCC 700825 / FA 1090) GN=NGO_0543 PE=4 SV=1 - [Q5F960_NEIG1]	1.87413	8.44	1	2	2	4	0.991638	4	15.5436	0.615677	4	8.04138	0.51149	4	21.5203	1.89202e+07	308	33.9756	5.60498
Q5F9C1	Uncharacterized protein OS=Neisseria gonorrhoeae (strain ATCC 700825 / FA 1090) GN=NGO_0478 PE=4 SV=1 - [Q5F9C1_NEIG1]	5.25454	25.52	1	2	2	2	0.939748	2	7.98818	0.997767	2	10.5662	0.695768	2	3.79194	1.64022e+07	145	16.9976	4.95752
Q5F9E8	Membrane protein OS=Neisseria gonorrhoeae (strain ATCC 700825 / FA 1090) GN=NGO_0449 PE=4 SV=1 - [Q5F9E8_NEIG1]	6.05516	11.24	1	2	2	2	1.02709	2	5.01525	1.24972	2	51.23	1.37591	2	62.4306	5.31783e+07	169	19.3948	9.67139
Q5F9H7	Phosphate starvation protein PhoH OS=Neisseria gonorrhoeae (strain ATCC 700825 / FA 1090) GN=NGO_0417 PE=4 SV=1 - [Q5F9H7_NEIG1]	2.30426	9.78	1	2	2	2	0.975352	2	14.3039	0.961088	2	12.8689	0.837212	2	6.11233	3.12039e+07	317	35.3213	6.93213
Q5F9J2	Orotidine 5'-phosphate decarboxylase OS=Neisseria gonorrhoeae (strain ATCC 700825 / FA 1090) GN=pyrF PE=3 SV=1 - [PYRF_NEIG1]	5.94731	8.94	1	2	2	2	1.15825	2	1.77958	0.902079	2	10.8655	0.797749	2	12.4589	3.66965e+07	246	26.4887	5.65576
Q5F9K7	Cystathionine gamma-synthase OS=Neisseria gonorrhoeae (strain ATCC 700825 / FA 1090) GN=NGO_0386 PE=3 SV=1 - [Q5F9K7_NEIG1]	9.30528	8.05	1	2	2	3	0.92494	3	7.51542	0.907465	3	6.08582	0.808608	3	1.44514	3.17377e+07	385	42.2274	6.48096
Q5F9N6	Methyltransferase OS=Neisseria gonorrhoeae (strain ATCC 700825 / FA 1090) GN=NGO_0357 PE=4 SV=1 - [Q5F9N6_NEIG1]	2.26527	5.59	1	2	2	2	1.0605	2	3.84188	0.688997	2	24.8479	0.443912	2	46.0981	3.05615e+07	322	36.3005	8.36768
Q5F9P5	Pilus assembly protein OS=Neisseria gonorrhoeae (strain ATCC 700825 / FA 1090) GN=NGO_0348 PE=4 SV=1 - [Q5F9P5_NEIG1]	6.06857	18.97	1	1	2	2	1.12604	1		0.984778	1		0.740825	1		3.47493e+08	116	12.7885	5.87158
Q5F9Q8	Phosphoribosylaminoimidazole-succinocarboxamide synthase OS=Neisseria gonorrhoeae (strain ATCC 700825 / FA 1090) GN=purC PE=3 SV=2 - [Q5F9Q8_NEIG1]	5.33004	5.23	1	2	2	2	1.05564	2	0.0541713	1.10053	2	25.815	1.01105	2	22.9808	2.39657e+07	287	32.2315	5.22412
Q5F9S8	4-hydroxybenzoate octaprenyltransferase OS=Neisseria gonorrhoeae (strain ATCC 700825 / FA 1090) GN=ubiA PE=3 SV=1 - [UBIA_NEIG1]	4.69921	4.73	1	2	2	2	1.08111	2	9.38364	0.916983	2	5.81447	0.768849	2	2.51512	8.13151e+07	296	33.2016	9.18799
Q5F9W1	Competence protein ComA OS=Neisseria gonorrhoeae (strain ATCC 700825 / FA 1090) GN=NGO_0276 PE=4 SV=2 - [Q5F9W1_NEIG1]	4.31158	1.71	1	2	2	2	1.37543	2	27.6845	1.15302	2	22.0542	1.34354	2	34.7599	3.72669e+07	759	82.2456	9.61279
Q5F9X7	Ribonuclease 3 OS=Neisseria gonorrhoeae (strain ATCC 700825 / FA 1090) GN=rnc PE=3 SV=1 - [RNC_NEIG1]	4.78915	7.11	1	2	2	2	1.03928	2	4.69348	1.10019	2	13.9512	0.876203	2	48.1237	7.42195e+07	239	26.931	9.31982
Q5FA11	Inorganic pyrophosphatase OS=Neisseria gonorrhoeae (strain ATCC 700825 / FA 1090) GN=ppa PE=3 SV=1 - [Q5FA11_NEIG1]	6.33626	10.73	1	2	2	2	0.712525	2	25.9042	0.904297	2	84.7805	0.73174	2	69.7358	2.35457e+07	177	19.7551	4.91943
Q5FA36	Ammonium transporter OS=Neisseria gonorrhoeae (strain ATCC 700825 / FA 1090) GN=NGO_0198 PE=3 SV=2 - [Q5FA36_NEIG1]	12.0044	5.99	1	2	2	6	0.977051	6	11.3661	0.946969	6	16.4211	1.07206	6	9.33705	262012642	434	45.3354	8.93896
Q5FA37	Oxidoreductase OS=Neisseria gonorrhoeae (strain ATCC 700825 / FA 1090) GN=NGO_0197 PE=4 SV=2 - [Q5FA37_NEIG1]	4.61761	3.71	1	2	2	2	1.10217	2	10.173	0.714904	2	37.5172	0.62266	2	68.3724	1.09145e+07	431	48.3962	6.41748
Q5FA38	Polyamine ABC transporter permease OS=Neisseria gonorrhoeae (strain ATCC 700825 / FA 1090) GN=NGO_0196 PE=3 SV=1 - [Q5FA38_NEIG1]	6.98972	3.39	1	2	2	4	1.15748	4	8.63421	0.951852	4	4.54091	1.01859	4	9.2104	1.60858e+08	295	32.5968	9.27588
Q5FA45	Deacetylase OS=Neisseria gonorrhoeae (strain ATCC 700825 / FA 1090) GN=NGO_0187 PE=4 SV=1 - [Q5FA45_NEIG1]	3.28315	8.87	1	2	2	2	1.01337	2	0.20297	0.812459	2	17.3891	0.724535	2	2.69131	2.63556e+06	372	41.1042	8.51416
Q5FA48	HIT family hydrolase OS=Neisseria gonorrhoeae (strain ATCC 700825 / FA 1090) GN=NGO_0184 PE=4 SV=1 - [Q5FA48_NEIG1]	9.8952	31.78	1	2	2	5	1.23434	5	12.4017	0.985633	5	7.3608	0.832554	5	10.8422	1.07945e+08	107	11.604	6.87354
Q5FA73	3'-5' exonuclease OS=Neisseria gonorrhoeae (strain ATCC 700825 / FA 1090) GN=NGO_0156 PE=4 SV=1 - [Q5FA73_NEIG1]	6.29887	10.61	1	2	2	2	0.935338	2	3.90704	0.864766	2	24.5772	0.861269	2	43.1111	2.79733e+07	264	30.4808	5.63037
Q5FA87	Major facilitator transporter OS=Neisseria gonorrhoeae (strain ATCC 700825 / FA 1090) GN=NGO_0142 PE=4 SV=2 - [Q5FA87_NEIG1]	30.7508	3.44	1	2	2	13	0.912216	13	14.1589	0.906897	13	17.6522	0.899697	13	6.50502	8.95161e+07	407	43.1485	8.54346
Q5FA93	Uncharacterized protein OS=Neisseria gonorrhoeae (strain ATCC 700825 / FA 1090) GN=NGO_0136 PE=4 SV=1 - [Q5FA93_NEIG1]	13.6489	4.35	1	2	2	3	1.2093	3	7.30638	1.03373	3	12.3279	1.09709	3	4.47324	3.94774e+07	506	53.4321	7.44482
Q5FAA4	Hemolysin D OS=Neisseria gonorrhoeae (strain ATCC 700825 / FA 1090) GN=NGO_0123 PE=4 SV=1 - [Q5FAA4_NEIG1]	0	8.25	1	2	2	2	1.13469	2	9.75306	0.909934	2	1.83477	0.856108	2	4.51715	3.35725e+06	424	47.6956	9.45166
Q5FAA9	N-acetyl-gamma-glutamyl-phosphate reductase OS=Neisseria gonorrhoeae (strain ATCC 700825 / FA 1090) GN=argC PE=3 SV=1 - [ARGC_NEIG1]	3.47161	11.82	1	2	2	2	1.02499	2	5.26733	1.03355	2	0.764996	1.11854	2	11.4914	7.40285e+08	347	37.152	6.44287
Q5FAB1	Protein-export protein SecB OS=Neisseria gonorrhoeae (strain ATCC 700825 / FA 1090) GN=secB PE=3 SV=1 - [SECB_NEIG1]	13.5713	22.45	1	2	2	7	1.08176	7	15.0766	0.926443	7	12.9739	0.975647	7	30.6595	3.03606e+08	147	16.3232	4.27197
Q5FAB8	Oxidoreductase OS=Neisseria gonorrhoeae (strain ATCC 700825 / FA 1090) GN=NGO_0108 PE=4 SV=1 - [Q5FAB8_NEIG1]	7.88342	18.01	1	2	2	3	0.870842	3	12.1527	1.06556	3	25.5833	0.970357	3	22.0488	3.66276e+07	161	17.8499	4.83057
Q5FAD8	Polysaccharide biosynthesis family protein OS=Neisseria gonorrhoeae (strain ATCC 700825 / FA 1090) GN=NGO_0088 PE=4 SV=1 - [Q5FAD8_NEIG1]	6.31766	4.23	1	2	2	2	0.997448	2	4.58117	1.48485	2	63.6727	1.40243	2	68.6326	4.71295e+07	473	50.8887	9.43701
Q5FAG5	Thioredoxin OS=Neisseria gonorrhoeae (strain ATCC 700825 / FA 1090) GN=NGO_0057 PE=4 SV=1 - [Q5FAG5_NEIG1]	8.17208	17.16	1	2	2	3	0.957788	3	7.47414	0.845203	3	4.30854	0.834758	3	8.70839	1.58644e+08	169	18.3668	10.0522
Q5FAH1	Uncharacterized protein OS=Neisseria gonorrhoeae (strain ATCC 700825 / FA 1090) GN=NGO_0049 PE=4 SV=1 - [Q5FAH1_NEIG1]	5.11572	12.99	1	2	2	3	1.16282	3	3.67559	1.09608	3	1.0949	1.06157	3	8.60868	1.173e+08	177	20.9736	5.40186
Q5FAH9	Glutamate-1-semialdehyde 2,1-aminomutase OS=Neisseria gonorrhoeae (strain ATCC 700825 / FA 1090) GN=hemL PE=3 SV=1 - [GSA_NEIG1]	6.80316	9.15	1	2	2	2	1.05764	2	1.1018	0.893663	2	10.2672	0.913109	2	1.73719	2.07603e+07	426	44.982	6.06201
Q5FAI8	DNA polymerase OS=Neisseria gonorrhoeae (strain ATCC 700825 / FA 1090) GN=NGO_0030 PE=4 SV=1 - [Q5FAI8_NEIG1]	2.75213	11.02	1	2	2	2	1.13522	2	6.42091	0.902032	2	4.76775	0.851118	2	2.93814	5.49235e+07	245	26.245	9.59814
Q5FAJ8	Preprotein translocase subunit SecG OS=Neisseria gonorrhoeae (strain ATCC 700825 / FA 1090) GN=NGO_0016 PE=4 SV=1 - [Q5FAJ8_NEIG1]	30.7969	27.59	1	2	2	16	1.06507	12	9.29706	0.92304	12	6.10652	0.913646	12	13.9117	2.83137e+08	116	12.1852	9.37842
Q5FAK8	Prolyl endopeptidase OS=Neisseria gonorrhoeae (strain ATCC 700825 / FA 1090) GN=NGO_0026 PE=4 SV=1 - [Q5FAK8_NEIG1]	3.56211	2.68	1	2	2	2	0.90962	2	4.63981	0.686705	2	3.87349	0.584014	2	9.52883	2.34481e+07	671	74.511	5.42725
A0A0H4IS83	50S ribosomal protein L36 OS=Neisseria gonorrhoeae (strain ATCC 700825 / FA 1090) GN=rpmJ PE=3 SV=1 - [A0A0H4IS83_NEIG1]	4.36371	16.22	1	1	1	2	0.968973	2	0.0331174	0.925671	2	6.74488	0.586795	2	2.94832	182893336	37	4.4705	11.7954
A0A0H4ISX9	Uncharacterized protein OS=Neisseria gonorrhoeae (strain ATCC 700825 / FA 1090) GN=NGO_06740 PE=4 SV=1 - [A0A0H4ISX9_NEIG1]	5.47249	15.25	1	1	1	2	1.19958	2	25.2559	0.816814	2	4.45248	0.814503	2	9.28849	4.78044e+08	59	6.6566	9.31982
A0A0H4IVG5	Uncharacterized protein OS=Neisseria gonorrhoeae (strain ATCC 700825 / FA 1090) GN=NGO_07995 PE=4 SV=1 - [A0A0H4IVG5_NEIG1]	3.71797	14.06	1	1	1	1	36.3203	1		0.722607	1		21.9854	1		1.92694e+07	128	13.6408	8.74854
A0A0H4IVP0	Uncharacterized protein OS=Neisseria gonorrhoeae (strain ATCC 700825 / FA 1090) GN=NGO_11685 PE=4 SV=1 - [A0A0H4IVP0_NEIG1]	0	8.33	1	1	1	1										31599504	96	10.9047	9.46631
A0A0H4IW12	Restriction endonuclease EcoprrI subunit S OS=Neisseria gonorrhoeae (strain ATCC 700825 / FA 1090) GN=NGO_02155 PE=4 SV=1 - [A0A0H4IW12_NEIG1]	6.63883	11.54	1	1	1	2	1.13512	2	7.50117	0.841597	2	0.48726	0.954599	2	13.2303		208	24.3366	8.17725
A0A0H4IWK7	Glycosyltransferase OS=Neisseria gonorrhoeae (strain ATCC 700825 / FA 1090) GN=NGO_11620 PE=4 SV=1 - [A0A0H4IWK7_NEIG1]	0	9.13	1	1	1	1	1.72268	1		1.25032	1		2.10416	1		4.20197e+07	219	25.4376	8.39697
A0A0H4J5T7	Uncharacterized protein OS=Neisseria gonorrhoeae (strain ATCC 700825 / FA 1090) GN=NGO_07400 PE=4 SV=1 - [A0A0H4J5T7_NEIG1]	2.00961	2.34	1	1	1	1	1.14336	1		1.00934	1		1.66658	1		244562510	256	27.7011	8.35303
Q5F4Y3	Ribosomal RNA small subunit methyltransferase E OS=Neisseria gonorrhoeae (strain ATCC 700825 / FA 1090) GN=NGO_2160 PE=3 SV=1 - [Q5F4Y3_NEIG1]	2.23238	5.39	1	1	1	1	1.06237	1		0.985598	1		0.885428	1		2.0397e+07	241	26.7619	6.13818
Q5F4Z9	Chromosome partitioning protein ParB OS=Neisseria gonorrhoeae (strain ATCC 700825 / FA 1090) GN=NGO_2141 PE=3 SV=1 - [Q5F4Z9_NEIG1]	3.44606	5.59	1	1	1	1	1.15545	1		1.07161	1		1.1629	1		1.53447e+07	286	31.513	9.01221
Q5F522	ABC transporter permease OS=Neisseria gonorrhoeae (strain ATCC 700825 / FA 1090) GN=NGO_2117 PE=3 SV=1 - [Q5F522_NEIG1]	2.6155	6.98	1	1	1	2	0.941784	2	25.9071	0.785725	2	32.3869	0.741675	2	0.411626	1.83329e+08	258	27.3257	9.75928
Q5F527	Ligand-gated channel protein OS=Neisseria gonorrhoeae (strain ATCC 700825 / FA 1090) GN=NGO_2109 PE=3 SV=1 - [Q5F527_NEIG1]	0	1.48	1	1	1	1	1.55451	1		0.986515	1		1.26269	1		4.07927e+07	809	90.4255	9.49561
Q5F537	Prokaryotic lipo-attachment site family protein OS=Neisseria gonorrhoeae (strain ATCC 700825 / FA 1090) GN=NGO_2099 PE=4 SV=1 - [Q5F537_NEIG1]	4.47769	39.29	1	1	1	1	0.860167	1		0.946899	1		1.03954	1		155754111	56	5.8861	9.5542
Q5F539	Uncharacterized protein OS=Neisseria gonorrhoeae (strain ATCC 700825 / FA 1090) GN=NGO_2097 PE=4 SV=1 - [Q5F539_NEIG1]	7.7586	17.86	1	1	1	2	1.04737	2	4.03763	0.714266	2	3.62056	0.74318	2	4.27151	3.48521e+08	140	15.15	9.99365
Q5F551	Phosphopantetheine adenylyltransferase OS=Neisseria gonorrhoeae (strain ATCC 700825 / FA 1090) GN=coaD PE=3 SV=1 - [COAD_NEIG1]	2.91424	5.26	1	1	1	1	1.18005	1		1.02326	1		1.09423	1			171	19.5878	6.68311
Q5F553	Probable Fe(2+)-trafficking protein OS=Neisseria gonorrhoeae (strain ATCC 700825 / FA 1090) GN=NGO2083 PE=3 SV=1 - [FETP_NEIG1]	0	11.36	1	1	1	1	1.1774	1		0.948638	1		0.993773	1		25001061	88	10.173	6.02393
Q5F558	ABC transporter permease OS=Neisseria gonorrhoeae (strain ATCC 700825 / FA 1090) GN=NGO_2078 PE=3 SV=2 - [Q5F558_NEIG1]	8.66551	2.14	1	1	1	2	1.07269	2	4.1412	0.998182	2	0.686971	1.12555	2	7.88796	1.91613e+07	513	55.3165	9.14404
Q5F563	Tryptophan permease OS=Neisseria gonorrhoeae (strain ATCC 700825 / FA 1090) GN=NGO_2073 PE=4 SV=1 - [Q5F563_NEIG1]	2.54087	2.18	1	1	1	1	1.00988	1		1.09829	1		1.01256	1		38825885	413	43.9843	9.31982
Q5F582	Lipoprotein OS=Neisseria gonorrhoeae (strain ATCC 700825 / FA 1090) GN=NGO_2047 PE=4 SV=2 - [Q5F582_NEIG1]	0	6.43	1	1	1	1	0.981242	1		1.12769	1		1.13931	1		14646500	171	19.124	9.02686
Q5F590	ABC transporter ATP-binding protein OS=Neisseria gonorrhoeae (strain ATCC 700825 / FA 1090) GN=NGO_2039 PE=4 SV=1 - [Q5F590_NEIG1]	2.08294	6.07	1	1	1	1	1.50942	1		0.935237	1		0.902935	1			313	34.0868	8.08936
Q5F594	Hypoxanthine phosphoribosyltransferase OS=Neisseria gonorrhoeae (strain ATCC 700825 / FA 1090) GN=NGO_2035 PE=4 SV=1 - [Q5F594_NEIG1]	2.12132	6.42	1	1	1	1	1.13476	1		0.751264	1		0.868496	1		1.404e+06	187	20.7396	5.43994
Q5F5C6	Uncharacterized protein OS=Neisseria gonorrhoeae (strain ATCC 700825 / FA 1090) GN=NGO_2003 PE=4 SV=1 - [Q5F5C6_NEIG1]	0	42.5	1	1	1	1	1.00693	1		0.968507	1		1.04744	1		1.12912e+07	40	4.54238	9.11475
Q5F5E3	Phosphoheptose isomerase OS=Neisseria gonorrhoeae (strain ATCC 700825 / FA 1090) GN=gmhA PE=1 SV=1 - [GMHA_NEIG1]	5.54567	3.55	1	1	1	2	0.927512	2	2.34753	0.281107	2	30.2925	0.266365	2	42.5921	2.51761e+08	197	21.0796	5.73193
Q5F5F2	Membrane protein OS=Neisseria gonorrhoeae (strain ATCC 700825 / FA 1090) GN=NGO_1976 PE=4 SV=1 - [Q5F5F2_NEIG1]	0	24.68	1	1	1	1	0.967729	1		0.747389	1		0.967407	1		3.50657e+07	77	8.84969	10.4917
Q5F5F8	Uncharacterized protein OS=Neisseria gonorrhoeae (strain ATCC 700825 / FA 1090) GN=NGO_1970 PE=4 SV=1 - [Q5F5F8_NEIG1]	2.41057	6.72	1	1	1	2	0.931217	2	14.0705	0.720143	2	9.45062	0.450112	2	3.06263	2.79765e+07	119	14.1339	4.53857
Q5F5H7	Membrane protein OS=Neisseria gonorrhoeae (strain ATCC 700825 / FA 1090) GN=NGO_1948 PE=4 SV=1 - [Q5F5H7_NEIG1]	4.34697	9.4	1	1	1	2	0.784417	2	20.0894	0.8911	2	5.47522	0.979536	2	3.37761	50218322	149	16.5767	7.07861
Q5F5H8	Uncharacterized protein OS=Neisseria gonorrhoeae (strain ATCC 700825 / FA 1090) GN=NGO_1947 PE=4 SV=1 - [Q5F5H8_NEIG1]	4.18845	8.93	1	1	1	1	0.850691	1		1.05973	1		1.03642	1		8.17221e+06	112	10.4722	9.53955
Q5F5J0	RfaC OS=Neisseria gonorrhoeae (strain ATCC 700825 / FA 1090) GN=NGO_1934 PE=4 SV=1 - [Q5F5J0_NEIG1]	3.02694	2.48	1	1	1	1	1.0498	1		0.987067	1		0.840653	1		1.11749e+08	322	36.0488	8.93896
Q5F5M0	DNA-binding competence protein 2 OS=Neisseria gonorrhoeae (strain ATCC 700825 / FA 1090) GN=NGO_1304 PE=4 SV=1 - [Q5F5M0_NEIG1]	2.8742	11.34	2	1	1	1	1.12486	1		1.03909	1		1.13219	1		4.53982e+07	97	10.0605	9.67139
Q5F5M4	dTDP-glucose 4,6-dehydratase OS=Neisseria gonorrhoeae (strain ATCC 700825 / FA 1090) GN=NGO_1897 PE=3 SV=1 - [Q5F5M4_NEIG1]	0	4.91	1	1	1	1	0.962845	1		1.10118	1		0.785947	1		1.37808e+06	346	38.7607	6.1001
Q5F5P7	Methionyl-tRNA formyltransferase OS=Neisseria gonorrhoeae (strain ATCC 700825 / FA 1090) GN=fmt PE=3 SV=1 - [FMT_NEIG1]	9.24224	6.49	1	1	1	2	0.957957	2	14.8021	0.993906	2	2.7354	0.863185	2	10.335		308	32.8061	5.75732
Q5F5P9	Uncharacterized protein OS=Neisseria gonorrhoeae (strain ATCC 700825 / FA 1090) GN=NGO_1868 PE=4 SV=1 - [Q5F5P9_NEIG1]	0	7.04	1	1	1	1	0.961711	1		0.824238	1		0.801573	1		1.78501e+07	199	21.8987	9.70068
Q5F5T6	30S ribosomal protein S17 OS=Neisseria gonorrhoeae (strain ATCC 700825 / FA 1090) GN=rpsQ PE=3 SV=1 - [RS17_NEIG1]	10.895	11.49	1	1	1	5	1.10901	5	7.78435	0.838167	5	7.81191	0.879969	5	3.00842	4.55397e+08	87	9.81435	9.78857
Q5F5U8	Translation initiation factor IF-1 OS=Neisseria gonorrhoeae (strain ATCC 700825 / FA 1090) GN=infA PE=3 SV=1 - [IF1_NEIG1]	5.03271	25	1	1	1	1	0.903471	1		0.94911	1		0.694776	1		7.49566e+07	72	8.2894	9.24658
Q5F5V9	Uncharacterized protein OS=Neisseria gonorrhoeae (strain ATCC 700825 / FA 1090) GN=NGO_1810 PE=4 SV=1 - [Q5F5V9_NEIG1]	0	12.34	1	1	1	1	0.340334	1		0.782327	1		1.16241	1			154	17.0406	5.92236
Q5F5W2	Transporter OS=Neisseria gonorrhoeae (strain ATCC 700825 / FA 1090) GN=NGO_1807 PE=3 SV=1 - [Q5F5W2_NEIG1]	0	1.94	1	1	1	1	1.22889	1		1.08984	1		1.09894	1		5.63006e+07	463	48.5073	8.79248
Q5F5X0	1-deoxy-D-xylulose 5-phosphate reductoisomerase OS=Neisseria gonorrhoeae (strain ATCC 700825 / FA 1090) GN=dxr PE=3 SV=1 - [DXR_NEIG1]	2.71984	4.57	1	1	1	1	1.42644	1		0.945331	1		0.987964	1		2.95693e+07	394	41.9965	6.32861
Q5F5X1	Phosphatidate cytidylyltransferase OS=Neisseria gonorrhoeae (strain ATCC 700825 / FA 1090) GN=NGO_1798 PE=3 SV=1 - [Q5F5X1_NEIG1]	8.04461	5.66	1	1	1	4	0.884914	4	10.0693	0.966193	4	14.3015	0.925755	4	22.2691	7.96123e+07	265	29.1263	8.54346
Q5F5Y5	Pseudouridine synthase OS=Neisseria gonorrhoeae (strain ATCC 700825 / FA 1090) GN=NGO_1783 PE=3 SV=1 - [Q5F5Y5_NEIG1]	2.0605	2.73	1	1	1	1	0.969362	1		0.742606	1		0.886167	1		6.55291e+07	330	36.6388	9.84717
Q5F5Y7	4-hydroxy-tetrahydrodipicolinate reductase OS=Neisseria gonorrhoeae (strain ATCC 700825 / FA 1090) GN=dapB PE=3 SV=1 - [DAPB_NEIG1]	0	5.95	1	1	1	1	1.16744	1		0.823806	1		0.805428	1		6.74106e+06	269	28.2516	6.37939
Q5F5Y9	Fur family transcriptional regulator OS=Neisseria gonorrhoeae (strain ATCC 700825 / FA 1090) GN=NGO_1779 PE=3 SV=1 - [Q5F5Y9_NEIG1]	2.90139	9.03	1	1	1	1	1.04788	1		0.931428	1		1.01956	1			144	16.4002	5.70654
Q5F600	Putative manganese efflux pump MntP OS=Neisseria gonorrhoeae (strain ATCC 700825 / FA 1090) GN=mntP PE=3 SV=1 - [MNTP_NEIG1]	3.24455	5.85	1	1	1	1	1.03784	1		1.51243	1		1.66595	1		52767372	188	19.7644	6.55127
Q5F613	Membrane protein OS=Neisseria gonorrhoeae (strain ATCC 700825 / FA 1090) GN=NGO_1753 PE=4 SV=1 - [Q5F613_NEIG1]	1.76384	3.4	1	1	1	1	1.14398	1		1.0973	1		1.1269	1		3.19326e+07	206	22.1918	8.19189
Q5F622	NADH-quinone oxidoreductase subunit H OS=Neisseria gonorrhoeae (strain ATCC 700825 / FA 1090) GN=nuoH PE=3 SV=1 - [NUOH_NEIG1]	7.15224	3.07	1	1	1	2	1.0009	2	1.78498	0.934379	2	10.4866	0.804409	2	5.2307	2.67617e+08	358	39.8092	8.99756
Q5F628	NADH:ubiquinone oxidoreductase subunit M OS=Neisseria gonorrhoeae (strain ATCC 700825 / FA 1090) GN=NGO_1738 PE=4 SV=1 - [Q5F628_NEIG1]	3.62088	3.61	1	1	1	1	0.982288	1		1.10622	1		0.976672	1		1.37183e+07	498	54.5208	8.55811
Q5F644	ATP-dependent DNA helicase RecQ OS=Neisseria gonorrhoeae (strain ATCC 700825 / FA 1090) GN=NGO_1722 PE=4 SV=1 - [Q5F644_NEIG1]	3.49593	2.35	1	1	1	1	1.09572	1		1.00836	1		0.974679	1		1.71454e+07	767	86.045	6.99072
Q5F667	Signal transduction protein OS=Neisseria gonorrhoeae (strain ATCC 700825 / FA 1090) GN=NGO_1699 PE=4 SV=1 - [Q5F667_NEIG1]	2.03024	7.46	1	1	1	1	1.20829	1		0.620127	1		0.749424	1		9.24702e+06	268	29.822	9.81787
Q5F669	Dihydrofolate reductase OS=Neisseria gonorrhoeae (strain ATCC 700825 / FA 1090) GN=NGO_1694 PE=3 SV=1 - [Q5F669_NEIG1]	3.17432	6.79	1	1	1	1	1.01396	1		0.896705	1		0.704768	1		1.22111e+07	162	17.691	6.31592
Q5F671	Membrane protein OS=Neisseria gonorrhoeae (strain ATCC 700825 / FA 1090) GN=NGO_1692 PE=4 SV=2 - [Q5F671_NEIG1]	2.31144	4.96	1	1	1	1	1.06465	1		1.30499	1		1.40885	1		1.86302e+08	141	16.3736	10.0669
Q5F691	Dephospho-CoA kinase OS=Neisseria gonorrhoeae (strain ATCC 700825 / FA 1090) GN=coaE PE=3 SV=2 - [COAE_NEIG1]	2.12906	4.29	1	1	1	1	0.885928	1		0.91853	1		0.95118	1			210	22.9353	9.23193
Q5F697	Branched-chain amino acid aminotransferase OS=Neisseria gonorrhoeae (strain ATCC 700825 / FA 1090) GN=NGO_1665 PE=3 SV=1 - [Q5F697_NEIG1]	0	2.71	1	1	1	1	1.279	1		0.805253	1		0.726548	1		24659967	332	36.1066	5.99854
Q5F699	Uncharacterized protein OS=Neisseria gonorrhoeae (strain ATCC 700825 / FA 1090) GN=NGO_1663 PE=4 SV=1 - [Q5F699_NEIG1]	13.9799	13.46	1	1	1	9	1.00279	6	6.9164	0.998057	6	8.38777	1.03099	6	11.2573	5.12932e+08	104	11.3375	10.4331
Q5F6A6	D-aminoacyl-tRNA deacylase OS=Neisseria gonorrhoeae (strain ATCC 700825 / FA 1090) GN=dtd PE=3 SV=1 - [DTD_NEIG1]	4.85461	3.68	1	1	1	2	1.1219	2	4.59665	0.779167	2	13.2877	0.532282	2	14.1603	662742323	163	17.6562	8.03076
Q5F6B6	Uncharacterized protein OS=Neisseria gonorrhoeae (strain ATCC 700825 / FA 1090) GN=NGO_1263 PE=4 SV=1 - [Q5F6B6_NEIG1]	3.03022	1.94	2	1	1	1	1.96488	1		1.087	1		1.2537	1		635713180	361	40.7156	8.6167
Q5F6H2	Uncharacterized protein OS=Neisseria gonorrhoeae (strain ATCC 700825 / FA 1090) GN=NGO_1586 PE=4 SV=1 - [Q5F6H2_NEIG1]	5.02343	10.75	1	1	1	2	0.792002	2	29.0116	0.820362	2	25.925	0.857	2	78.1136	1.37945e+07	93	11.0412	4.94482
Q5F6I6	L-aspartate oxidase OS=Neisseria gonorrhoeae (strain ATCC 700825 / FA 1090) GN=NGO_1568 PE=3 SV=1 - [Q5F6I6_NEIG1]	2.92499	2.39	1	1	1	1	1.1673	1		0.963014	1		0.807381	1		13092716	502	54.9037	6.88818
Q5F6K4	Undecaprenyl-diphosphatase OS=Neisseria gonorrhoeae (strain ATCC 700825 / FA 1090) GN=uppP PE=3 SV=1 - [UPPP_NEIG1]	4.93422	3.66	1	1	1	2	1.07415	2	2.56107	1.12355	2	9.07155	1.13738	2	2.47329	1.31737e+07	273	30.3815	9.59814
Q5F6L3	Uncharacterized protein OS=Neisseria gonorrhoeae (strain ATCC 700825 / FA 1090) GN=NGO_1538 PE=4 SV=2 - [Q5F6L3_NEIG1]	2.63934	20.69	1	1	1	1	1.04107	1		1.11914	1		1.21657	1		1.10138e+08	58	6.32136	9.56885
Q5F6M0	D-alanine--D-alanine ligase OS=Neisseria gonorrhoeae (strain ATCC 700825 / FA 1090) GN=ddl PE=3 SV=1 - [DDL_NEIG1]	3.77574	6.25	1	1	1	1	1.24222	1		0.956381	1		0.956221	1		1.08918e+08	304	32.6576	4.93213
Q5F6N3	NnrS protein OS=Neisseria gonorrhoeae (strain ATCC 700825 / FA 1090) GN=NGO_1516 PE=4 SV=2 - [Q5F6N3_NEIG1]	5.93055	3.91	1	1	1	2	1.11091	2	10.0155	1.02998	2	12.0301	1.04349	2	2.02684	2.60819e+07	384	41.7112	10.4478
Q5F6Q0	Addiction module protein OS=Neisseria gonorrhoeae (strain ATCC 700825 / FA 1090) GN=NGO_1499 PE=4 SV=1 - [Q5F6Q0_NEIG1]	2.55143	3.25	1	1	1	1	1.05018	1		0.991566	1		0.836555	1		1.64189e+06	369	41.5456	6.7417
Q5F6R5	L,D-transpeptidase catalytic domain protein OS=Neisseria gonorrhoeae (strain ATCC 700825 / FA 1090) GN=NGO_1484 PE=4 SV=2 - [Q5F6R5_NEIG1]	2.3683	3.2	1	1	1	1	1.08663	1		0.989185	1		1.07827	1		11666543	344	36.7888	7.84033
Q5F6R7	Uncharacterized protein OS=Neisseria gonorrhoeae (strain ATCC 700825 / FA 1090) GN=NGO_1482 PE=4 SV=1 - [Q5F6R7_NEIG1]	2.18774	4.19	1	1	1	1	1.0917	1		0.926358	1		0.829598	1		36714594	215	24.9052	6.68311
Q5F6R8	Malonyl-[acyl-carrier protein] O-methyltransferase OS=Neisseria gonorrhoeae (strain ATCC 700825 / FA 1090) GN=bioC PE=3 SV=1 - [Q5F6R8_NEIG1]	0	9.62	1	1	1	1	1.02771	1		0.950681	1		0.914295	1		8.33061e+06	260	29.6511	8.07471
Q5F6S3	LysR family transcriptional regulator OS=Neisseria gonorrhoeae (strain ATCC 700825 / FA 1090) GN=NGO_1474 PE=4 SV=1 - [Q5F6S3_NEIG1]	2.11455	2.31	1	1	1	1	0.952174	1		0.85864	1		0.674667	1		3.19479e+07	303	33.7824	6.80029
Q5F6S9	Phosphoserine phosphatase OS=Neisseria gonorrhoeae (strain ATCC 700825 / FA 1090) GN=NGO_1468 PE=4 SV=1 - [Q5F6S9_NEIG1]	2.04038	7.58	1	1	1	1	0.908244	1		0.992359	1		0.993075	1		92510701	277	30.4659	5.33838
Q5F6T1	Bifunctional purine biosynthesis protein PurH OS=Neisseria gonorrhoeae (strain ATCC 700825 / FA 1090) GN=purH PE=3 SV=1 - [PUR9_NEIG1]	6.65216	3.99	1	1	1	2	0.918322	2	5.16225	0.887939	2	7.68284	0.854642	2	15.8259	27157817	526	56.6529	6.26514
Q5F6W2	Uncharacterized protein OS=Neisseria gonorrhoeae (strain ATCC 700825 / FA 1090) GN=NGO_1432 PE=4 SV=1 - [Q5F6W2_NEIG1]	2.82572	3.38	1	1	1	1	1.10131	1		1.36111	1		0.981249	1		1.15623e+07	325	34.9577	9.61279
Q5F6W8	Putative iron-sulfur cluster insertion protein ErpA OS=Neisseria gonorrhoeae (strain ATCC 700825 / FA 1090) GN=erpA PE=3 SV=1 - [ERPA_NEIG1]	2.85719	12.5	1	1	1	1	1.15941	1		1.1336	1		0.970652	1		3.16545e+07	112	12.2827	4.09424
Q5F6X6	Na(+)-translocating NADH-quinone reductase subunit E OS=Neisseria gonorrhoeae (strain ATCC 700825 / FA 1090) GN=nqrE PE=3 SV=1 - [NQRE_NEIG1]	2.02828	3.05	1	1	1	1	0.908895	1		1.01559	1		0.889718	1		3.1039e+08	197	21.1662	6.03662
Q5F6Y4	Peptidase OS=Neisseria gonorrhoeae (strain ATCC 700825 / FA 1090) GN=NGO_1408 PE=4 SV=2 - [Q5F6Y4_NEIG1]	5.58097	7.58	1	1	1	2	1.22226	2	3.56352	0.878806	2	18.1938	0.790565	2	1.00203	3.45308e+06	198	21.896	4.98291
Q5F6Z0	ABC transporter ATP-binding protein OS=Neisseria gonorrhoeae (strain ATCC 700825 / FA 1090) GN=NGO_1399 PE=4 SV=1 - [Q5F6Z0_NEIG1]	1.97815	2.6	1	1	1	1	0.974377	1		0.77517	1		0.759745	1		487071	308	33.7007	9.0415
Q5F6Z3	Electron transfer flavoprotein-ubiquinone oxidoreductase OS=Neisseria gonorrhoeae (strain ATCC 700825 / FA 1090) GN=NGO_1396 PE=4 SV=2 - [Q5F6Z3_NEIG1]	2.56031	3.62	1	1	1	1	1.04609	1		0.777762	1		0.767743	1		58950603	553	60.9866	5.64307
Q5F709	Peptidase M50 OS=Neisseria gonorrhoeae (strain ATCC 700825 / FA 1090) GN=NGO_1380 PE=4 SV=1 - [Q5F709_NEIG1]	2.1081	2.83	1	1	1	1	1.12108	1		0.845883	1		0.856135	1		4.97146e+07	212	23.5668	9.42236
Q5F729	GntR family transcriptional regulator OS=Neisseria gonorrhoeae (strain ATCC 700825 / FA 1090) GN=NGO_1360 PE=4 SV=1 - [Q5F729_NEIG1]	3.35986	3.86	1	1	1	1	1.1692	1		0.921898	1		1.16144	1		3.03153e+07	259	29.483	6.62451
Q5F750	Peptide chain release factor 1 OS=Neisseria gonorrhoeae (strain ATCC 700825 / FA 1090) GN=prfA PE=3 SV=1 - [RF1_NEIG1]	2.10889	1.68	2	1	1	1	1.05125	1		0.969315	1		0.967517	1		700713	358	39.755	5.07178
Q5F753	RNA pyrophosphohydrolase OS=Neisseria gonorrhoeae (strain ATCC 700825 / FA 1090) GN=rppH PE=3 SV=2 - [RPPH_NEIG1]	2.99702	8.05	1	1	1	1	0.829616	1		1.02083	1		1.07227	1		29507849	174	21.0306	8.98291
Q5F764	DNA-3-methyladenine glycosylase OS=Neisseria gonorrhoeae (strain ATCC 700825 / FA 1090) GN=NGO_1322 PE=4 SV=1 - [Q5F764_NEIG1]	0	13.66	1	1	1	1										7.05188e+06	183	21.0356	7.23975
Q5F768	Heme transporter CcmA OS=Neisseria gonorrhoeae (strain ATCC 700825 / FA 1090) GN=NGO_1318 PE=4 SV=2 - [Q5F768_NEIG1]	3.18107	6.22	1	1	1	1	0.993582	1		1.20602	1		1.10627	1		38410395	209	23.5948	6.12549
Q5F776	DNA-directed RNA polymerase subunit omega OS=Neisseria gonorrhoeae (strain ATCC 700825 / FA 1090) GN=rpoZ PE=3 SV=1 - [RPOZ_NEIG1]	0	19.12	1	1	1	1	1.01734	1		0.598542	1		0.751763	1		2.99271e+08	68	7.49494	9.0415
Q5F785	UPF0237 protein NGO_1298 OS=Neisseria gonorrhoeae (strain ATCC 700825 / FA 1090) GN=NGO_1298 PE=3 SV=1 - [Q5F785_NEIG1]	2.37072	13.33	1	1	1	1	0.916194	1		1.05058	1		1.18141	1			90	10.4074	5.45264
Q5F799	Ribosome maturation factor RimP OS=Neisseria gonorrhoeae (strain ATCC 700825 / FA 1090) GN=rimP PE=3 SV=1 - [RIMP_NEIG1]	0	4.03	1	1	1	1	0.966293	1		0.596979	1		0.372128	1		7.83274e+06	149	16.4496	5.64307
Q5F7A0	Phosphoserine aminotransferase OS=Neisseria gonorrhoeae (strain ATCC 700825 / FA 1090) GN=serC PE=3 SV=1 - [SERC_NEIG1]	2.12822	6.52	1	1	1	2	0.927588	2	20.0911	0.801641	2	2.9913	0.777246	2	9.49341	6.00695e+07	368	41.2675	5.45264
Q5F7C8	AraC family transcriptional regulator OS=Neisseria gonorrhoeae (strain ATCC 700825 / FA 1090) GN=NGO_1250 PE=4 SV=1 - [Q5F7C8_NEIG1]	1.88876	2.14	1	1	1	1	1.06361	1		1.24	1		1.61873	1		49181062	280	31.131	7.88428
Q5F7C9	Alkyl hydroperoxide reductase AhpD OS=Neisseria gonorrhoeae (strain ATCC 700825 / FA 1090) GN=NGO_1249 PE=3 SV=1 - [Q5F7C9_NEIG1]	2.2362	18.02	1	1	1	1	0.731507	1		0.556405	1		0.367439	1		3.21263e+07	111	11.478	7.38623
Q5F7D1	CDP-diacylglycerol--glycerol-3-phosphate 3-phosphatidyltransferase OS=Neisseria gonorrhoeae (strain ATCC 700825 / FA 1090) GN=NGO_1247 PE=3 SV=1 - [Q5F7D1_NEIG1]	3.35986	5.35	1	1	1	1	1.17774	1		1.02169	1		1.11741	1		7482517	187	21.2625	8.96826
Q5F7E0	ATP phosphoribosyltransferase OS=Neisseria gonorrhoeae (strain ATCC 700825 / FA 1090) GN=hisG PE=3 SV=1 - [HIS1_NEIG1]	2.18053	3.62	1	1	1	1	0.852233	1		0.63218	1		0.691916	1		1.74744e+07	221	23.7608	7.97217
Q5F7E6	Ornithine carbamoyltransferase OS=Neisseria gonorrhoeae (strain ATCC 700825 / FA 1090) GN=argF PE=3 SV=1 - [OTC_NEIG1]	0	2.42	1	1	1	1	0.882828	1		0.980925	1		0.924041	1		21195347	331	36.6536	6.1001
Q5F7F9	DeoR faimly transcriptional regulator OS=Neisseria gonorrhoeae (strain ATCC 700825 / FA 1090) GN=NGO_1219 PE=4 SV=1 - [Q5F7F9_NEIG1]	3.43959	7.39	1	1	1	1	0.971093	1		1.03176	1		1.21412	1		7.20912e+06	257	27.9434	7.2251
Q5F7G1	Glutathione synthetase OS=Neisseria gonorrhoeae (strain ATCC 700825 / FA 1090) GN=gshB PE=3 SV=2 - [Q5F7G1_NEIG1]	0	3.46	1	1	1	1	1.09917	1		0.937164	1		0.85311	1		1.47263e+07	318	35.134	6.59521
Q5F7G2	DeoR faimly transcriptional regulator OS=Neisseria gonorrhoeae (strain ATCC 700825 / FA 1090) GN=NGO_1216 PE=4 SV=1 - [Q5F7G2_NEIG1]	4.10205	7.87	1	1	1	2	1.04621	2	8.5553	0.761323	2	6.1379	0.670756	2	5.10576	215453245	127	13.7743	8.1626
Q5F7G9	Cytosine-specific methyltransferase OS=Neisseria gonorrhoeae (strain ATCC 700825 / FA 1090) GN=NGO_1209 PE=3 SV=1 - [Q5F7G9_NEIG1]	0	2.12	1	1	1	1	1.64206	1		0.735874	1		0.905782	1		2.38415e+07	377	42.956	8.25049
Q5F7I0	Uncharacterized protein OS=Neisseria gonorrhoeae (strain ATCC 700825 / FA 1090) GN=NGO_1197 PE=4 SV=2 - [Q5F7I0_NEIG1]	3.06603	2	1	1	1	1	1.1795	1		0.924025	1		0.940134	1		8.85402e+06	500	58.3025	5.73193
Q5F7I2	Chloride channel protein EriC OS=Neisseria gonorrhoeae (strain ATCC 700825 / FA 1090) GN=NGO_1195 PE=4 SV=1 - [Q5F7I2_NEIG1]	6.38394	4.69	1	1	1	5	0.962143	3	19.1997	0.973086	3	15.3548	0.934331	3	21.4171	4.20862e+07	469	49.9527	10.5649
Q5F7I3	Arginine biosynthesis bifunctional protein ArgJ OS=Neisseria gonorrhoeae (strain ATCC 700825 / FA 1090) GN=argJ PE=3 SV=1 - [ARGJ_NEIG1]	0	3.69	1	1	1	1	1.84402	1		1.42319	1		1.61578	1		3.98516e+07	406	42.8238	5.46533
Q5F7I8	33 kDa chaperonin OS=Neisseria gonorrhoeae (strain ATCC 700825 / FA 1090) GN=hslO PE=3 SV=1 - [HSLO_NEIG1]	0	7.95	1	1	1	2	0.98804	2	14.2907	0.830996	2	1.43327	0.727863	2	9.72341	3.07116e+07	302	33.0566	4.83057
Q5F7J4	Phosphoribosylformylglycinamidine synthase OS=Neisseria gonorrhoeae (strain ATCC 700825 / FA 1090) GN=purL PE=3 SV=2 - [PUR4_NEIG1]	7.94716	1.22	1	1	1	2	0.979669	2	10.0068	0.886213	2	8.22586	0.789004	2	5.06769	5.34823e+07	1314	142.882	5.24951
Q5F7J5	Nitrogen regulatory protein P-II 1 OS=Neisseria gonorrhoeae (strain ATCC 700825 / FA 1090) GN=NGO_1182 PE=3 SV=1 - [Q5F7J5_NEIG1]	3.42755	8.93	1	1	1	1	1.05734	1		0.967476	1		0.844204	1		1.42309e+07	112	12.2897	5.63037
Q5F7M4	Replication initiation factor family protein OS=Neisseria gonorrhoeae (strain ATCC 700825 / FA 1090) GN=NGO_1146 PE=4 SV=2 - [Q5F7M4_NEIG1]	2.8055	3.18	1	1	1	2	1.03394	1		1.10453	1		0.976856	1			409	46.619	5.66846
Q5F7Q2	Phage associated protein OS=Neisseria gonorrhoeae (strain ATCC 700825 / FA 1090) GN=NGO_1118 PE=4 SV=1 - [Q5F7Q2_NEIG1]	2.35569	9.24	1	1	1	1	0.984848	1		1.02186	1		1.0289	1			119	13.7762	9.23193
Q5F7S8	Uncharacterized protein OS=Neisseria gonorrhoeae (strain ATCC 700825 / FA 1090) GN=NGO_1092 PE=4 SV=1 - [Q5F7S8_NEIG1]	0	0.91	1	1	1	1	0.737186	1		1.04027	1		0.824738	1		127053190	1977	211.697	9.30518
Q5F7T0	Uncharacterized protein OS=Neisseria gonorrhoeae (strain ATCC 700825 / FA 1090) GN=NGO_1090 PE=4 SV=1 - [Q5F7T0_NEIG1]	3.92659	4.87	1	1	1	1	1.06787	1		1.01803	1		0.931678	1		226634643	431	46.3704	8.6167
Q5F7W2	Membrane protein OS=Neisseria gonorrhoeae (strain ATCC 700825 / FA 1090) GN=NGO_1054 PE=4 SV=1 - [Q5F7W2_NEIG1]	2.39749	18.87	1	1	1	2	1.04629	2	6.46632	1.01286	2	31.2341	0.928501	2	22.2048	2.81872e+06	53	6.13216	8.74854
Q5F7W3	Regulatory protein RecX OS=Neisseria gonorrhoeae (strain ATCC 700825 / FA 1090) GN=recX PE=3 SV=1 - [RECX_NEIG1]	0	11.11	1	1	1	1	1.06953	1		1.20166	1		1.18189	1		1.37278e+07	153	17.7343	9.75928
Q5F7Z7	Phage/conjugal plasmid C-4 type zinc finger protein, TraR family OS=Neisseria gonorrhoeae (strain ATCC 700825 / FA 1090) GN=NGO_1007 PE=4 SV=1 - [Q5F7Z7_NEIG1]	0	15.94	1	1	1	1	1.11189	1		0.62171	1		0.719113	1		1.80466e+07	69	7.71768	6.26514
Q5F806	DNA primase OS=Neisseria gonorrhoeae (strain ATCC 700825 / FA 1090) GN=dnaG PE=3 SV=1 - [Q5F806_NEIG1]	2.97414	1.53	1	1	1	1	0.953794	1		0.934079	1		0.965564	1		2.97285e+06	590	65.7597	6.49365
Q5F814	Methylated-DNA--protein-cysteine methyltransferase OS=Neisseria gonorrhoeae (strain ATCC 700825 / FA 1090) GN=NGO_0988 PE=3 SV=2 - [Q5F814_NEIG1]	3.63948	3.6	1	1	1	1	1.20492	1		0.760961	1		0.700889	1		3.39302e+07	250	28.2716	7.63525
Q5F816	SsrA-binding protein OS=Neisseria gonorrhoeae (strain ATCC 700825 / FA 1090) GN=smpB PE=3 SV=2 - [SSRP_NEIG1]	2.67737	6.76	1	1	1	1	1.00217	1		0.93032	1		0.669362	1		2.81972e+07	148	17.1824	10.0229
Q5F817	Oxidoreductase OS=Neisseria gonorrhoeae (strain ATCC 700825 / FA 1090) GN=NGO_0984 PE=4 SV=1 - [Q5F817_NEIG1]	3.38113	3.08	1	1	1	1	1.10174	1		0.927312	1		0.99602	1		12981348	455	50.2381	6.80029
Q5F820	Peptidylprolyl isomerase OS=Neisseria gonorrhoeae (strain ATCC 700825 / FA 1090) GN=NGO_0981 PE=4 SV=1 - [Q5F820_NEIG1]	0	8.13	1	1	1	1	0.915598	1		0.606373	1		0.655091	1		2.1313e+08	160	17.3342	4.64014
Q5F828	DNA polymerase III subunit epsilon OS=Neisseria gonorrhoeae (strain ATCC 700825 / FA 1090) GN=NGO_0973 PE=4 SV=1 - [Q5F828_NEIG1]	0	4.1	1	1	1	1	0.928974	1		0.678113	1		0.606369	1		2.88434e+07	244	27.1336	4.86865
Q5F840	Ribonuclease PH OS=Neisseria gonorrhoeae (strain ATCC 700825 / FA 1090) GN=rph PE=3 SV=1 - [RNPH_NEIG1]	4.74792	7.44	1	1	1	1	1.15563	1		0.768565	1		0.709562	1		49196031	242	25.6302	5.08447
Q5F847	Proline iminopeptidase OS=Neisseria gonorrhoeae (strain ATCC 700825 / FA 1090) GN=NGO_0949 PE=3 SV=1 - [Q5F847_NEIG1]	0	9.35	1	1	1	1	1.28757	1		0.783968	1		0.82877	1		1.09809e+07	310	34.7695	5.38916
Q5F869	Succinate dehydrogenase OS=Neisseria gonorrhoeae (strain ATCC 700825 / FA 1090) GN=NGO_0922 PE=4 SV=1 - [Q5F869_NEIG1]	3.10127	8.85	1	1	1	1	1.22616	1		0.816674	1		0.696343	1		2.94657e+07	113	13.1041	9.64209
Q5F879	Succinate--CoA ligase [ADP-forming] subunit alpha OS=Neisseria gonorrhoeae (strain ATCC 700825 / FA 1090) GN=NGO_0912 PE=3 SV=1 - [Q5F879_NEIG1]	2.55529	5.07	1	1	1	1	0.855862	1		0.813042	1		0.845019	1		1.29776e+07	296	30.5298	5.87158
Q5F8A0	Uncharacterized protein OS=Neisseria gonorrhoeae (strain ATCC 700825 / FA 1090) GN=NGO_0888 PE=4 SV=1 - [Q5F8A0_NEIG1]	1.61383	27.91	1	1	1	3	0.935427	3	7.08677	0.610341	3	34.4259	0.703775	3	6.63008	153544361	86	8.99452	5.8335
Q5F8A1	Alkyl hydroperoxide reductase AhpD OS=Neisseria gonorrhoeae (strain ATCC 700825 / FA 1090) GN=NGO_0887 PE=3 SV=1 - [Q5F8A1_NEIG1]	0	16.48	1	1	1	3											182	19.139	7.85498
Q5F8A7	DNA mismatch repair protein MutS OS=Neisseria gonorrhoeae (strain ATCC 700825 / FA 1090) GN=NGO_0880 PE=4 SV=1 - [Q5F8A7_NEIG1]	2.73682	2.99	1	1	1	3	1.10252	3	1.4237	1.3078	3	0.888399	1.26299	3	0.237443	2.85827e+08	201	23.0597	9.1001
Q5F8B3	Cytosine-specific methyltransferase OS=Neisseria gonorrhoeae (strain ATCC 700825 / FA 1090) GN=NGO_0873 PE=3 SV=1 - [Q5F8B3_NEIG1]	4.13921	4.49	1	1	1	1	0.83611	1		1.01536	1		0.889278	1		1.7395e+07	312	34.6657	7.40088
Q5F8B7	Uncharacterized protein OS=Neisseria gonorrhoeae (strain ATCC 700825 / FA 1090) GN=NGO_0869 PE=4 SV=1 - [Q5F8B7_NEIG1]	2.03617	2.8	1	1	1	1	1.2436	1		0.722873	1		0.598479	1		9.18416e+07	214	23.4538	9.56885
Q5F8C2	Uncharacterized protein OS=Neisseria gonorrhoeae (strain ATCC 700825 / FA 1090) GN=NGO_0863 PE=4 SV=1 - [Q5F8C2_NEIG1]	3.56168	15.28	1	1	1	1	0.893883	1		0.874489	1		0.654095	1		3.76556e+06	72	8.21736	7.23975
Q5F8C8	7,8-dihydroneopterin aldolase OS=Neisseria gonorrhoeae (strain ATCC 700825 / FA 1090) GN=NGO_0857 PE=3 SV=1 - [Q5F8C8_NEIG1]	3.40614	9.32	1	1	1	1	1.01885	1		1.11287	1		1.21074	1		52428222	118	13.354	4.94482
Q5F8D5	Uncharacterized protein OS=Neisseria gonorrhoeae (strain ATCC 700825 / FA 1090) GN=NGO_0847 PE=4 SV=1 - [Q5F8D5_NEIG1]	0	10	1	1	1	1	1.08144	1		0.75235	1		1.20406	1		5.83486e+06	220	24.7078	4.48779
Q5F8E0	Phosphoserine phosphatase OS=Neisseria gonorrhoeae (strain ATCC 700825 / FA 1090) GN=NGO_0842 PE=4 SV=1 - [Q5F8E0_NEIG1]	2.54948	4.95	1	1	1	1	1.09208	1		0.764737	1		0.712198	1		14908948	222	25.2947	5.13525
Q5F8E1	DnaA regulatory inactivator Hda OS=Neisseria gonorrhoeae (strain ATCC 700825 / FA 1090) GN=NGO_0841 PE=3 SV=1 - [Q5F8E1_NEIG1]	0	7.21	1	1	1	1	0.951023	1		1.06721	1		1.12719	1		3.81728e+06	222	25.4368	5.021
Q5F8F2	2Fe-2S ferredoxin OS=Neisseria gonorrhoeae (strain ATCC 700825 / FA 1090) GN=NGO_0825 PE=4 SV=1 - [Q5F8F2_NEIG1]	9.37768	16.81	1	1	1	2	0.833705	2	10.1149	1.04106	2	14.1412	0.826882	2	9.48207	7.00808e+06	113	12.3921	4.55127
Q5F8G8	Nickel-dependent hydrogenase b-type cytochrome subunit OS=Neisseria gonorrhoeae (strain ATCC 700825 / FA 1090) GN=NGO_0805 PE=4 SV=2 - [Q5F8G8_NEIG1]	2.34471	2.75	1	1	1	1	1.11769	1		1.00936	1		1.02897	1		1.48972e+08	218	24.0281	10.6235
Q5F8I1	Octanoyltransferase OS=Neisseria gonorrhoeae (strain ATCC 700825 / FA 1090) GN=lipB PE=3 SV=2 - [LIPB_NEIG1]	3.64279	4.35	1	1	1	1	1.34832	1		1.32984	1		1.02742	1		4.96624e+07	207	22.7837	6.03662
Q5F8I2	UPF0250 protein NGO0791 OS=Neisseria gonorrhoeae (strain ATCC 700825 / FA 1090) GN=NGO0791 PE=3 SV=1 - [Y791_NEIG1]	0	9.89	1	1	1	1	0.843419	1		0.981434	1		0.91756	1		3.16406e+07	91	10.2362	6.354
Q5F8I6	Membrane protein OS=Neisseria gonorrhoeae (strain ATCC 700825 / FA 1090) GN=NGO_0787 PE=4 SV=1 - [Q5F8I6_NEIG1]	9.14447	14.07	1	1	1	5	1.03046	3	17.8802	0.880509	3	2.83906	0.760591	3	12.0285	2.31455e+08	135	14.4387	6.53662
Q5F8J0	Uncharacterized protein OS=Neisseria gonorrhoeae (strain ATCC 700825 / FA 1090) GN=NGO_0783 PE=4 SV=1 - [Q5F8J0_NEIG1]	0	3.53	1	1	1	1	0.928275	1		0.792819	1		0.486284	1		18429084	170	18.4598	9.94971
Q5F8K5	Recombination protein RecR OS=Neisseria gonorrhoeae (strain ATCC 700825 / FA 1090) GN=recR PE=3 SV=1 - [RECR_NEIG1]	4.12084	7.32	1	1	1	1	1.01229	1		1.17524	1		0.939825	1		5.56127e+06	205	22.4193	5.89697
Q5F8L5	Periplasmic protein OS=Neisseria gonorrhoeae (strain ATCC 700825 / FA 1090) GN=NGO_0757 PE=4 SV=1 - [Q5F8L5_NEIG1]	0	11.81	1	1	1	1	1.19673	1		0.866471	1		1.01519	1			144	16.6043	9.1001
Q5F8L7	Riboflavin synthase subunit alpha OS=Neisseria gonorrhoeae (strain ATCC 700825 / FA 1090) GN=NGO_0755 PE=4 SV=2 - [Q5F8L7_NEIG1]	2.88674	8.29	1	1	1	1	1.19222	1		0.965134	1		0.989236	1			205	22.5395	5.59229
Q5F8M1	Uncharacterized protein OS=Neisseria gonorrhoeae (strain ATCC 700825 / FA 1090) GN=NGO_0751 PE=4 SV=1 - [Q5F8M1_NEIG1]	0	4.3	1	1	1	1	1.16029	1		0.729903	1		0.628616	1		6.13133e+06	302	32.3844	5.98584
Q5F8M3	Tetratricopeptide repeat family protein OS=Neisseria gonorrhoeae (strain ATCC 700825 / FA 1090) GN=NGO_0747 PE=4 SV=1 - [Q5F8M3_NEIG1]	5.01436	5.49	1	1	1	1	1.00225	1		0.899722	1		0.916343	1		24679772	237	26.1465	9.49561
Q5F8M4	Methyltransferase OS=Neisseria gonorrhoeae (strain ATCC 700825 / FA 1090) GN=NGO_0746 PE=4 SV=1 - [Q5F8M4_NEIG1]	2.06583	7.66	1	1	1	1	0.922746	1		0.718594	1		1.04754	1		5.12095e+06	222	24.368	7.18115
Q5F8N9	Uncharacterized protein OS=Neisseria gonorrhoeae (strain ATCC 700825 / FA 1090) GN=NGO_0729 PE=4 SV=1 - [Q5F8N9_NEIG1]	0	10	1	1	1	2	0.901059	2	3.243	1.47627	2	13.1162	1.75586	2	21.4994	1.73774e+07	70	8.37329	8.17725
Q5F8Q9	3,4-dihydroxy-2-butanone 4-phosphate synthase OS=Neisseria gonorrhoeae (strain ATCC 700825 / FA 1090) GN=NGO_0704 PE=3 SV=2 - [Q5F8Q9_NEIG1]	0	5.84	1	1	1	1										244593	445	48.3939	6.66846
Q5F8R4	Restriction endonuclease subunit S OS=Neisseria gonorrhoeae (strain ATCC 700825 / FA 1090) GN=NGO_0699 PE=4 SV=1 - [Q5F8R4_NEIG1]	2.5033	4.25	1	1	1	2	1.03516	2	22.5986	0.972789	2	8.69763	0.79913	2	23.6019	2.12151e+07	400	45.5554	8.68994
Q5F8S8	Uncharacterized protein OS=Neisseria gonorrhoeae (strain ATCC 700825 / FA 1090) GN=NGO_0682 PE=4 SV=1 - [Q5F8S8_NEIG1]	2.44131	7.05	1	1	1	1	0.840395	1		0.908559	1		0.858747	1		9777101	241	27.7943	7.15186
Q5F8T0	Glutamate--cysteine ligase OS=Neisseria gonorrhoeae (strain ATCC 700825 / FA 1090) GN=NGO_0680 PE=4 SV=2 - [Q5F8T0_NEIG1]	3.21439	1.78	1	1	1	1	1.01737	1		0.735074	1		0.669731	1		9.54919e+06	449	49.628	5.24951
Q5F8T5	Restriction endonuclease NlaIV OS=Neisseria gonorrhoeae (strain ATCC 700825 / FA 1090) GN=NGO_0675 PE=4 SV=1 - [Q5F8T5_NEIG1]	2.66586	3.29	1	1	1	1	1.04524	1		0.894965	1		0.741164	1		7.47743e+06	243	28.7959	8.89502
Q5F8W9	Restriction endonuclease subunit M OS=Neisseria gonorrhoeae (strain ATCC 700825 / FA 1090) GN=NGO_0641 PE=4 SV=1 - [Q5F8W9_NEIG1]	0	1.72	1	1	1	2	1.23495	1		1.29713	1		0.87607	1		36782581	756	85.9839	5.80811
Q5F900	Methyltransferase OS=Neisseria gonorrhoeae (strain ATCC 700825 / FA 1090) GN=NGO_0609 PE=4 SV=1 - [Q5F900_NEIG1]	2.56551	4.07	1	1	1	1	0.972821	1		0.912623	1		1.01689	1			221	24.8494	7.15186
Q5F917	Uracil transporter OS=Neisseria gonorrhoeae (strain ATCC 700825 / FA 1090) GN=NGO_0589 PE=4 SV=1 - [Q5F917_NEIG1]	2.08453	1.49	1	1	1	1	0.966693	1		0.807218	1		0.894987	1		283158832	403	41.8285	8.76318
Q5F918	Uncharacterized protein OS=Neisseria gonorrhoeae (strain ATCC 700825 / FA 1090) GN=NGO_0588 PE=4 SV=1 - [Q5F918_NEIG1]	2.33072	5	1	1	1	1	1.34973	1		0.954865	1		1.32677	1		9.38013e+06	160	17.1115	7.12256
Q5F928	UvrABC system protein C OS=Neisseria gonorrhoeae (strain ATCC 700825 / FA 1090) GN=uvrC PE=3 SV=2 - [UVRC_NEIG1]	0	4.21	1	1	1	1	1.30955	1		1.05328	1		1.08105	1			617	69.6447	8.22119
Q5F947	Aspartate ammonia-lyase OS=Neisseria gonorrhoeae (strain ATCC 700825 / FA 1090) GN=aspA PE=3 SV=1 - [Q5F947_NEIG1]	2.69632	1.94	1	1	1	1	0.989098	1		0.878629	1		0.825481	1		2.79305e+07	465	50.6603	5.5415
Q5F965	Alginate O-acetyltransferase OS=Neisseria gonorrhoeae (strain ATCC 700825 / FA 1090) GN=NGO_0534 PE=4 SV=1 - [Q5F965_NEIG1]	4.72303	2.93	1	1	1	1	1.13105	1		0.921179	1		0.903951	1		7.44099e+07	478	53.4942	9.43701
Q5F977	Tail protein OS=Neisseria gonorrhoeae (strain ATCC 700825 / FA 1090) GN=NGO_0522 PE=4 SV=1 - [Q5F977_NEIG1]	0	1.48	1	1	1	2	1.62209	1		1.10721	1		1.7868	1		2.01279e+07	1015	108.242	8.48486
Q5F983	Growth inhibitor PemK OS=Neisseria gonorrhoeae (strain ATCC 700825 / FA 1090) GN=NGO_0516 PE=4 SV=1 - [Q5F983_NEIG1]	0	14.78	1	1	1	1	1.14473	1		0.867224	1		0.711757	1		4.62122e+07	115	12.4293	8.93896
Q5F9C2	Uncharacterized protein OS=Neisseria gonorrhoeae (strain ATCC 700825 / FA 1090) GN=NGO_0477 PE=1 SV=2 - [Q5F9C2_NEIG1]	3.13237	13.07	1	1	1	1	0.868448	1		0.680524	1		0.70898	1		26422473	153	16.5748	9.94971
Q5F9C3	Uncharacterized protein OS=Neisseria gonorrhoeae (strain ATCC 700825 / FA 1090) GN=NGO_0476 PE=4 SV=1 - [Q5F9C3_NEIG1]	2.69994	7.3	1	1	1	1	1.04762	1		0.927154	1		0.710156	1		2.80144e+07	137	15.5656	5.22412
Q5F9D4	Uncharacterized protein OS=Neisseria gonorrhoeae (strain ATCC 700825 / FA 1090) GN=NGO_0465 PE=4 SV=1 - [Q5F9D4_NEIG1]	0	6.18	2	1	1	1	1.23016	1		0.95592	1		0.952223	1		3.10422e+06	178	19.9607	11.2974
Q5F9E0	Deoxyuridine 5'-triphosphate nucleotidohydrolase OS=Neisseria gonorrhoeae (strain ATCC 700825 / FA 1090) GN=dut PE=3 SV=1 - [DUT_NEIG1]	3.49519	8	1	1	1	1	0.934375	1		0.936322	1		0.68759	1		1.45362e+08	150	16.0933	4.97021
Q5F9F2	L-threonine dehydratase OS=Neisseria gonorrhoeae (strain ATCC 700825 / FA 1090) GN=ilvA PE=3 SV=1 - [Q5F9F2_NEIG1]	2.61649	2.17	1	1	1	1	1.1811	1		0.907731	1		0.89431	1		2.99252e+07	508	54.9983	5.93506
Q5F9F6	4-diphosphocytidyl-2-C-methyl-D-erythritol kinase OS=Neisseria gonorrhoeae (strain ATCC 700825 / FA 1090) GN=ispE PE=3 SV=1 - [ISPE_NEIG1]	3.72622	6.76	1	1	1	1	1.05982	1		1.06182	1		0.934557	1		5.04346e+07	281	30.969	8.47021
Q5F9J3	Adenylate kinase OS=Neisseria gonorrhoeae (strain ATCC 700825 / FA 1090) GN=adk PE=3 SV=1 - [KAD_NEIG1]	3.42822	4.65	1	1	1	1	1.10606	1		1.21741	1		1.45645	1		2.3123e+07	215	23.11	5.26221
Q5F9K3	NAD kinase OS=Neisseria gonorrhoeae (strain ATCC 700825 / FA 1090) GN=nadK PE=3 SV=1 - [NADK_NEIG1]	3.59489	6.76	1	1	1	1	1.10101	1		0.940225	1		0.744569	1		2.9545e+07	296	32.8549	5.89697
Q5F9K5	NAD(P)H nitroreductase OS=Neisseria gonorrhoeae (strain ATCC 700825 / FA 1090) GN=NGO_0388 PE=4 SV=1 - [Q5F9K5_NEIG1]	3.72686	4.52	1	1	1	1	0.899663	1		1.13339	1		2.12852	1		11219737	221	24.8075	6.07471
Q5F9L2	Cyclase OS=Neisseria gonorrhoeae (strain ATCC 700825 / FA 1090) GN=NGO_0381 PE=4 SV=2 - [Q5F9L2_NEIG1]	2.76958	6.99	1	1	1	1	1.29137	1		0.547562	1		0.463326	1		122237140	143	16.7106	7.50342
Q5F9M5	Uncharacterized protein OS=Neisseria gonorrhoeae (strain ATCC 700825 / FA 1090) GN=NGO_0368 PE=4 SV=1 - [Q5F9M5_NEIG1]	2.88261	11.9	1	1	1	1	0.877327	1		0.897278	1		0.748638	1		27515535	126	13.7583	9.0415
Q5F9R5	RNA-binding protein Hfq OS=Neisseria gonorrhoeae (strain ATCC 700825 / FA 1090) GN=hfq PE=3 SV=1 - [HFQ_NEIG1]	2.89802	29.9	1	1	1	1	1.09569	1		0.779764	1		0.669824	1		2.00191e+07	97	10.7767	8.52881
Q5F9S1	tRNA 5-methylaminomethyl-2-thiouridine biosynthesis bifunctional protein MnmC OS=Neisseria gonorrhoeae (strain ATCC 700825 / FA 1090) GN=NGO_0319 PE=3 SV=1 - [Q5F9S1_NEIG1]	0	1.86	1	1	1	1	0.858806	1		0.766379	1		0.692609	1		9.07154e+06	539	59.4183	7.57666
Q5F9S3	Chromosome segregation protein ScpB OS=Neisseria gonorrhoeae (strain ATCC 700825 / FA 1090) GN=NGO_0317 PE=4 SV=1 - [Q5F9S3_NEIG1]	2.69949	10	1	1	1	1	0.86687	1		0.909895	1		0.751199	1		2.66309e+06	200	22.4626	4.62744
Q5F9S6	HPr kinase/phosphorylase OS=Neisseria gonorrhoeae (strain ATCC 700825 / FA 1090) GN=hprK PE=3 SV=1 - [HPRK_NEIG1]	3.45749	4.38	1	1	1	1	0.900066	1		0.937826	1		0.703082	1		6.71242e+06	320	35.8349	5.8208
Q5F9T1	ATP-dependent dethiobiotin synthetase BioD OS=Neisseria gonorrhoeae (strain ATCC 700825 / FA 1090) GN=bioD PE=3 SV=1 - [BIOD_NEIG1]	5.12253	9.77	1	1	1	1	0.915394	1		0.714791	1		0.928747	1		1.17346e+07	215	23.6614	6.60986
Q5F9T7	Restriction endonuclease OS=Neisseria gonorrhoeae (strain ATCC 700825 / FA 1090) GN=NGO_0303 PE=4 SV=1 - [Q5F9T7_NEIG1]	0	8.84	1	1	1	1	1.02423	1		1.02801	1		0.876322	1		6.09669e+06	249	28.6117	7.32764
Q5F9U0	Phenylalanine--tRNA ligase alpha subunit OS=Neisseria gonorrhoeae (strain ATCC 700825 / FA 1090) GN=pheS PE=3 SV=2 - [SYFA_NEIG1]	3.12291	2.43	1	1	1	1	0.935795	1		0.801217	1		0.85402	1		4.10119e+07	329	37.1978	5.46533
Q5F9U3	Translation initiation factor IF-3 OS=Neisseria gonorrhoeae (strain ATCC 700825 / FA 1090) GN=infC PE=3 SV=1 - [IF3_NEIG1]	0	9.25	1	1	1	1	1.13722	1		1.0768	1		1.36953	1		89724264	173	19.7664	9.31982
Q5F9V2	Uncharacterized protein OS=Neisseria gonorrhoeae (strain ATCC 700825 / FA 1090) GN=NGO_0286 PE=4 SV=1 - [Q5F9V2_NEIG1]	2.59667	3.74	1	1	1	1	1.06071	1		0.847295	1		0.834151	1		34714732	294	33.2686	7.59131
Q5F9X9	6,7-dimethyl-8-ribityllumazine synthase OS=Neisseria gonorrhoeae (strain ATCC 700825 / FA 1090) GN=ribH PE=3 SV=1 - [RISB_NEIG1]	3.93932	12.03	1	1	1	1	0.956372	1		0.919381	1		1.00772	1		3.79611e+07	158	16.9577	4.4751
Q5FA00	Coproporphyrinogen III oxidase OS=Neisseria gonorrhoeae (strain ATCC 700825 / FA 1090) GN=NGO_0234 PE=4 SV=1 - [Q5FA00_NEIG1]	3.01108	3.84	1	1	1	1	1.10702	1		0.780822	1		0.878639	1		6.502e+07	391	43.3842	6.02393
Q5FA04	Trk system potassium uptake protein OS=Neisseria gonorrhoeae (strain ATCC 700825 / FA 1090) GN=NGO_0230 PE=3 SV=1 - [Q5FA04_NEIG1]	6.00217	2.27	1	1	1	2	1.18066	2	4.04208	0.929922	2	3.99952	0.97215	2	5.4143	5.111e+08	485	52.9807	9.18799
Q5FA06	Uncharacterized protein OS=Neisseria gonorrhoeae (strain ATCC 700825 / FA 1090) GN=NGO_0228 PE=4 SV=1 - [Q5FA06_NEIG1]	1.67011	10.16	1	1	1	2	1.10631	2	4.84136	0.865795	2	67.6067	0.737126	2	31.8147	1.22926e+06	128	15.0648	4.97021
Q5FA08	Uncharacterized protein OS=Neisseria gonorrhoeae (strain ATCC 700825 / FA 1090) GN=NGO_0226 PE=4 SV=1 - [Q5FA08_NEIG1]	2.40964	5.71	1	1	1	2	0.850163	2	15.215	0.836571	2	0.853812	0.649155	2	15.1581	1.29652e+08	140	16.5409	4.729
Q5FA12	Membrane protein OS=Neisseria gonorrhoeae (strain ATCC 700825 / FA 1090) GN=NGO_0222 PE=4 SV=1 - [Q5FA12_NEIG1]	3.52169	12.99	1	1	1	1	1.19572	1		0.796604	1		0.763651	1		1.43483e+06	77	8.36763	11.0776
Q5FA22	1-(5-phosphoribosyl)-5-[(5-phosphoribosylamino)methylideneamino] imidazole-4-carboxamide isomerase OS=Neisseria gonorrhoeae (strain ATCC 700825 / FA 1090) GN=hisA PE=3 SV=1 - [HIS4_NEIG1]	4.87016	6.94	1	1	1	1	1.3193	1		0.960664	1		1.19906	1		22053365	245	25.8485	5.22412
Q5FA32	Putative phosphoenolpyruvate synthase regulatory protein OS=Neisseria gonorrhoeae (strain ATCC 700825 / FA 1090) GN=NGO0202 PE=3 SV=1 - [PSRP_NEIG1]	2.20997	4.03	1	1	1	1	1.88672	1		0.994501	1		0.92748	1		2.05408e+07	273	30.8639	8.54346
Q5FA39	Putrescine/spermidine ABC transporter permease OS=Neisseria gonorrhoeae (strain ATCC 700825 / FA 1090) GN=NGO_0195 PE=3 SV=1 - [Q5FA39_NEIG1]	4.03267	4.36	1	1	1	1	1.11379	1		0.953022	1		0.889534	1		135159690	321	35.9003	7.41553
Q5FA47	Phosphoribosyl-ATP pyrophosphatase OS=Neisseria gonorrhoeae (strain ATCC 700825 / FA 1090) GN=hisE PE=3 SV=1 - [HIS2_NEIG1]	3.51375	14.95	1	1	1	1	0.958838	1		0.794868	1		0.831395	1			107	11.9182	5.49072
Q5FA51	Sec-independent protein translocase protein TatC OS=Neisseria gonorrhoeae (strain ATCC 700825 / FA 1090) GN=tatC PE=3 SV=1 - [Q5FA51_NEIG1]	5.33171	4.69	1	1	1	2	1.05705	2	5.76235	1.15133	2	11.4444	1.11433	2	10.6812	28041213	256	28.4963	6.31592
Q5FA52	Maf-like protein NGO0180 OS=Neisseria gonorrhoeae (strain ATCC 700825 / FA 1090) GN=NGO0180 PE=3 SV=1 - [Y180_NEIG1]	2.91027	4.65	1	1	1	1	1.3545	1		0.696357	1		0.683011	1		1.71163e+07	215	23.3019	6.91748
Q5FA63	ABC transporter substrate-binding protein OS=Neisseria gonorrhoeae (strain ATCC 700825 / FA 1090) GN=NGO_0168 PE=3 SV=1 - [Q5FA63_NEIG1]	3.61172	5.52	1	1	1	1	1.27664	1		0.829912	1		0.965793	1		13900636	308	33.7072	7.62061
Q5FA72	Aminopeptidase N OS=Neisseria gonorrhoeae (strain ATCC 700825 / FA 1090) GN=pepN PE=4 SV=1 - [Q5FA72_NEIG1]	2.53038	1.38	1	1	1	1	0.958951	1		0.846617	1		0.864836	1		1.58591e+07	867	97.4551	5.33838
Q5FA76	Crossover junction endodeoxyribonuclease RuvC OS=Neisseria gonorrhoeae (strain ATCC 700825 / FA 1090) GN=ruvC PE=3 SV=2 - [RUVC_NEIG1]	3.10682	6.18	1	1	1	1	0.952127	1		0.904646	1		0.723492	1		3.63295e+07	178	18.709	9.84717
Q5FA85	Cation transporter OS=Neisseria gonorrhoeae (strain ATCC 700825 / FA 1090) GN=NGO_0144 PE=4 SV=1 - [Q5FA85_NEIG1]	2.58288	4.74	1	1	1	1	1.14717	1		1.01213	1		1.07646	1		1.3978e+07	274	31.0429	4.88135
Q5FAA6	Cupin OS=Neisseria gonorrhoeae (strain ATCC 700825 / FA 1090) GN=NGO_0121 PE=4 SV=1 - [Q5FAA6_NEIG1]	0	6.51	1	1	1	2	0.776755	1		0.933764	1		0.702563	1		1.20582e+07	384	44.3817	6.65381
Q5FAB3	Glutaredoxin OS=Neisseria gonorrhoeae (strain ATCC 700825 / FA 1090) GN=NGO_0114 PE=4 SV=1 - [Q5FAB3_NEIG1]	2.64524	23.53	1	1	1	1	1.02734	1		1.06554	1		0.991165	1		38300154	85	9.30457	5.70654
Q5FAC2	tRNA N6-adenosine threonylcarbamoyltransferase OS=Neisseria gonorrhoeae (strain ATCC 700825 / FA 1090) GN=tsaD PE=3 SV=1 - [TSAD_NEIG1]	3.27477	3.67	1	1	1	1	1.18951	1		0.782198	1		0.940276	1		1.98546e+07	354	37.6594	6.46826
Q5FAC6	Probable GTP-binding protein EngB OS=Neisseria gonorrhoeae (strain ATCC 700825 / FA 1090) GN=engB PE=3 SV=2 - [ENGB_NEIG1]	2.44793	5.74	1	1	1	1	0.902842	1		0.97542	1		0.979409	1		3.85505e+06	209	23.5854	9.5249
Q5FAD7	Riboflavin biosynthesis protein RibD OS=Neisseria gonorrhoeae (strain ATCC 700825 / FA 1090) GN=NGO_0089 PE=3 SV=1 - [Q5FAD7_NEIG1]	0	2.17	1	1	1	1	1.05143	1		0.98324	1		1.03037	1		6.73356e+06	369	40.0339	8.45557
Q5FAE4	Valine--pyruvate aminotransferase OS=Neisseria gonorrhoeae (strain ATCC 700825 / FA 1090) GN=NGO_0082 PE=4 SV=1 - [Q5FAE4_NEIG1]	5.18564	4.88	1	1	1	1	1.06559	1		1.05139	1		1.09481	1		1.10634e+07	430	46.816	5.69385
Q5FAF1	Phosphatase OS=Neisseria gonorrhoeae (strain ATCC 700825 / FA 1090) GN=NGO_0073 PE=4 SV=1 - [Q5FAF1_NEIG1]	2.38314	10.96	1	1	1	1	1.06435	1		1.59405	1		1.41112	1		2.76593e+06	219	23.1817	5.5415
Q5FAF6	Riboflavin biosynthesis protein OS=Neisseria gonorrhoeae (strain ATCC 700825 / FA 1090) GN=NGO_0068 PE=3 SV=2 - [Q5FAF6_NEIG1]	3.4823	3.92	1	1	1	1	1.23184	1		1.0107	1		0.946001	1		13721556	306	34.1007	8.92432
Q5FAI3	Tyrosine recombinase XerC OS=Neisseria gonorrhoeae (strain ATCC 700825 / FA 1090) GN=xerC PE=3 SV=1 - [XERC_NEIG1]	2.13673	7.87	1	1	1	1	1.12735	1		0.982607	1		0.937848	1		8.23252e+06	305	34.5709	9.30518
Q5FAI6	Glycoprotease OS=Neisseria gonorrhoeae (strain ATCC 700825 / FA 1090) GN=NGO_0032 PE=4 SV=1 - [Q5FAI6_NEIG1]	2.22385	4	1	1	1	1	0.970693	1		0.650338	1		0.642619	1		12085776	225	23.8615	6.03662
Q5FAJ6	Diguanylate cyclase OS=Neisseria gonorrhoeae (strain ATCC 700825 / FA 1090) GN=NGO_0018 PE=4 SV=1 - [Q5FAJ6_NEIG1]	3.34244	6.86	1	1	1	1	0.801267	1		0.665388	1		0.628094	1		2.52351e+07	175	19.0804	4.80518
Q5FAK0	DNA-binding protein OS=Neisseria gonorrhoeae (strain ATCC 700825 / FA 1090) GN=NGO_0011 PE=4 SV=1 - [Q5FAK0_NEIG1]	0	7.77	1	1	1	1	0.949789	1		0.874041	1		0.728403	1		1.15793e+07	103	11.132	9.67139

## Sheet: >2 peptides
Accession	Description	Gene	Score	Coverage	# Proteins	# Unique Peptides	# Peptides	# PSMs	ΔmlaA/wt #1	ΔmlaA/wt #2	# AAs	MW [kDa]	calc. pI
Q5F518	ABC transporter	NGO_2121	40.5454	33.21	1	10	10	19	0.255711	0.169351	277	29.622	5.021
A0A0H4J5B4	Opacity protein opA54	NGO_00350	191.103	76.86	1	8	23	108	0.301152	0.762501	229	25.9973	9.89111
Q5F6H3	Septum formation inhibitor Maf	NGO_1585	5.17709	6.42	3	3	3	3	0.502566	0.508706	576	63.1388	8.90967
Q5F7F1	Probable cytosol aminopeptidase	pepA	56.4384	39.53	1	13	13	28	0.579695	1.14616	468	49.9972	5.17334
A0A0H4IT81	Opacity protein opA54	NGO_09965	190.946	73.62	1	6	21	82	0.665175	2.17159	235	26.6903	9.65674
Q5F7U9	Septum formation inhibitor Maf	NGO_1068	14.5732	12.18	2	1	4	4	0.687795	0.530508	468	50.7023	7.1665
Q5F5G8	Membrane protein	NGO_1958	7.32754	13.52	1	3	3	3	0.693033	0.765283	429	44.6165	5.04639
Q5FA11	Inorganic pyrophosphatase	ppa	6.33626	10.73	1	2	2	2	0.712525	0.809181	177	19.7551	4.91943
Q5F8Q3	Phosphogluconate dehydratase	NGO_0714	37.0934	21.6	1	12	12	19	0.722437	0.915435	611	66.1965	7.02002
Q5F506	30S ribosomal protein S21	rpsU	21.1644	61.43	1	5	5	9	0.746834	0.832349	70	8.34968	11.019
Q5F876	Dihydrolipoyl dehydrogenase	NGO_0915	19.1801	14.88	1	4	4	6	0.763214	1.07758	477	50.0482	6.30322
Q5F746	Phosphoglucosamine mutase	glmM	19.5375	10.34	1	4	4	6	0.76763	0.57101	445	47.9235	5.94775
Q5F6Q6	30S ribosomal protein S20	rpsT	92.5329	42.53	1	6	6	34	0.768145	0.725944	87	9.50235	11.561
Q5F7B8	ATPase AAA	NGO_1260	8.83327	11.32	1	4	4	5	0.781123	1.13383	574	65.0065	8.80713
Q5F6X5	Na(+)-translocating NADH-quinone reductase subunit F	nqrF	190.86	59.26	1	25	25	81	0.783525	0.782162	405	45.1436	5.22412
Q5F8H8	Bacterioferritin	NGO_0795	105.212	73.25	1	10	10	61	0.786072	1.00306	157	18.0044	4.70361
Q5F543	FetA	NGO_2093	22.179	11.92	1	6	6	13	0.789724	1.40892	713	78.8162	9.62744
Q5F6H7	Phosphate transporter	NGO_1581	51.4731	11.83	1	8	8	23	0.790345	0.770947	524	56.4663	8.86572
Q5F849	4-hydroxy-tetrahydrodipicolinate synthase	dapA	5.31901	12.37	1	2	2	2	0.798556	1.16711	291	30.7318	5.94775
Q5F9I4	Cold-shock protein	NGO_0410	28.298	67.16	1	3	3	17	0.801052	0.775685	67	7.19057	5.94775
Q5F5B5	ABC transporter substrate-binding protein	NGO_2014	431.691	72.89	1	23	23	228	0.804386	0.882461	284	30.1818	6.15088
Q5F8H9	Bacterioferritin	NGO_0794	263.942	75.32	1	10	10	87	0.806414	1.02313	154	17.9658	4.81787
Q5F5U4	30S ribosomal protein S5	rpsE	88.2758	61.63	1	12	12	32	0.806445	0.810822	172	18.2347	10.0376
Q5F9U2	50S ribosomal protein L35	rpmI	25.3792	55.38	1	7	7	18	0.808867	0.702636	65	7.35213	11.7661
Q5F6Y0	Na(+)-translocating NADH-quinone reductase subunit A	nqrA	366.982	74.05	1	36	36	151	0.81023	0.784308	447	48.7119	7.25439
Q5F712	Biopolymer transporter ExbD	NGO_1377	21.9662	40.28	1	5	5	8	0.813296	0.745704	144	15.5039	4.76709
Q5FA01	Membrane protein	NGO_0233	20.7547	20.57	1	4	4	8	0.816353	0.892223	175	18.4666	9.77393
Q5F5F9	Uncharacterized protein	NGO_1969	5.68459	28.99	1	2	2	2	0.823918	0.690889	69	8.01519	4.97021
Q5F5S2	30S ribosomal protein S7	rpsG	195.756	64.1	1	12	12	76	0.826649	0.904066	156	17.6335	10.3306
Q5FA09	Septum formation inhibitor Maf	NGO_0225	29.9852	19.43	1	10	10	11	0.831328	0.902798	628	68.7139	9.26123
Q5F5N5	Pyruvate kinase	NGO_1881	11.9979	17.55	1	6	6	7	0.831672	0.865227	490	52.4752	5.49072
Q5F7B9	DNA topoisomerase 4 subunit A	parC	12.0348	6.39	1	4	4	5	0.831888	0.882149	767	84.4045	8.49951
Q5FA17	Iron ABC transporter substrate-binding protein	NGO_0217	35.8145	34.74	1	12	12	15	0.831976	0.880198	331	35.8181	9.59814
Q5F682	50S ribosomal protein L28	rpmB	89.8609	72.73	1	8	8	93	0.83579	0.802011	77	8.81275	11.7075
Q5F5A1	GTP cyclohydrolase 1 type 2 homolog	NGO_2028	5.1242	20.08	1	3	3	4	0.839288	1.10381	249	27.397	6.21436
Q5F5K5	Phosphoglycerate kinase	pgk	6.24745	6.8	1	2	2	3	0.840119	0.896245	397	41.1557	5.80811
Q5F6X8	Na(+)-translocating NADH-quinone reductase subunit C	nqrC	25.848	26.36	1	6	6	9	0.842552	0.654765	258	27.6985	8.66064
Q5F7V3	Carbon starvation protein A	NGO_1064	40.1342	9.09	1	7	7	15	0.843867	0.816192	693	74.4435	8.32373
Q5F5P4	Peptidoglycan-binding protein LysM	NGO_1873	823.552	85.01	1	43	43	428	0.845327	0.878056	407	45.4194	7.04932
Q5F922	50S ribosomal protein L9	rplI	20.958	63.33	1	8	8	9	0.847537	0.871519	150	15.6935	7.25439
Q5F890	Transcription elongation factor GreA	greA	6.97487	16.46	1	1	2	2	0.848043	1.02085	158	17.4621	4.79248
Q5F5M2	Peptide transporter	NGO_1900	16.4407	6.4	1	4	4	6	0.851391	0.912115	672	70.2265	8.42627
Q5F513	50S ribosomal protein L31	rpmE	10.5421	61.97	1	4	4	5	0.853728	0.524015	71	8.15999	9.0415
Q5F5A4	30S ribosomal protein S9	rpsI	293.789	66.15	1	7	7	142	0.854993	0.816795	130	14.3708	10.9458
Q5FAD2	Type IV pilus biogenesis and competence protein PilQ	pilQ	1501.46	80.91	1	67	67	766	0.855586	0.869985	723	77.9032	9.34912
Q5F4W2	50S ribosomal protein L34	rpmH	9.48566	34.09	1	2	2	4	0.855712	0.708202	44	5.04799	12.6011
Q5F5U1	30S ribosomal protein S8	rpsH	37.8263	53.08	1	6	6	15	0.856274	0.839865	130	14.1145	9.71533
Q5F5V3	50S ribosomal protein L17	rplQ	120.518	66.39	1	12	12	88	0.858187	0.905764	122	13.7666	11.3999
Q5F5T5	50S ribosomal protein L29	rpmC	11.1983	58.73	1	4	4	8	0.859597	0.798338	63	7.07394	10.0815
Q5F5S7	50S ribosomal protein L3	rplC	74.9317	47.66	1	9	9	28	0.861256	0.864407	214	22.664	10.0376
Q5F8V1	CDP-6-deoxy-delta-3,4-glucoseen reductase	NGO_0659	13.9261	19.94	1	4	4	5	0.862032	0.717723	336	36.5394	6.68311
Q5F8V9	Oxidoreductase	NGO_0651	5.17924	6.03	1	2	2	2	0.862242	0.902644	315	36.4665	8.42627
Q5F6R3	Agmatinase	speB	11.3884	15.31	1	3	3	4	0.862608	1.07308	307	33.944	5.80811
Q5F674	Membrane protein	NGO_1688	35.4291	18.81	1	9	9	10	0.864046	0.917667	489	56.4637	9.75928
Q5F731	Glutamate dehydrogenase	NGO_1358	38.6299	27.03	1	10	10	16	0.866056	0.893639	444	48.4425	6.04932
Q5F7C0	2,3-bisphosphoglycerate-dependent phosphoglycerate mutase	gpmA	6.03623	15.42	1	2	2	3	0.866461	0.913147	227	25.9126	6.55127
Q5F9W2	Peptidase	NGO_0275	80.7732	13.25	1	16	16	30	0.86923	0.944776	1593	175.807	9.27588
Q5F930	Carbonate dehydratase	NGO_0574	21.3042	16.27	1	3	3	7	0.869602	0.982523	252	28.0673	9.12939
Q5F5T8	50S ribosomal protein L24	rplX	17.9234	40.19	1	5	5	8	0.870169	0.768016	107	11.6006	10.5649
Q5FAB8	Oxidoreductase	NGO_0108	7.88342	18.01	1	2	2	3	0.870842	0.910654	161	17.8499	4.83057
Q5F5U9	30S ribosomal protein S13	rpsM	174.452	65.83	1	12	12	63	0.871376	0.805144	120	13.3511	10.4038
Q5F759	Cytochrome	NGO_1328	445.284	65.23	1	19	19	287	0.872348	0.855602	279	28.7374	6.30322
Q5F5B6	Glutamine ABC transporter ATP-binding protein	NGO_2013	8.91407	8.23	1	2	2	3	0.872475	0.771638	243	26.767	5.94775
Q5F6Q7	Phospholipase A1	NGO_1492	166.941	63.47	1	19	19	69	0.872664	1.075	375	42.0761	8.98291
Q5F5E6	Methionine aminopeptidase	map	12.8783	7.72	1	2	2	4	0.874058	0.889292	259	28.1983	6.7417
Q5F5R6	DNA-directed RNA polymerase subunit beta'	rpoC	487.596	61.32	1	78	78	192	0.874165	0.9099	1391	153.697	7.25439
Q5F5Q4	DNA topoisomerase 1	topA	24.7629	15.63	1	9	9	9	0.876292	0.750544	768	86.9932	7.97217
Q5F6P1	Pyridoxine 5'-phosphate synthase	pdxJ	46.226	61.57	1	9	10	21	0.878503	1.09915	242	26.549	5.89697
Q5F786	UPF0210 protein NGO1297	NGO1297	5.11408	6.43	1	3	3	4	0.879425	1.03142	451	46.3049	5.14795
Q5F5V1	30S ribosomal protein S4	rpsD	335.541	61.65	1	21	21	135	0.879529	0.972632	206	23.2355	9.99365
Q5F6S4	NADPH quinone reductase MdaB	NGO_1473	19.3259	34.9	1	6	6	8	0.879835	0.801299	192	21.7718	6.65381
Q5F5U0	30S ribosomal protein S14	rpsN	158.127	48.51	1	7	7	64	0.880576	0.886532	101	11.5105	11.7515
Q5F796	GTP-binding protein	NGO_1287	7.98462	8.3	1	3	3	3	0.881156	0.93292	446	49.9495	6.22705
Q5FA57	30S ribosomal protein S16	rpsP	99.804	54.32	1	4	4	36	0.884287	0.876565	81	9.31402	10.8872
Q5F6Q3	Transferrin-binding protein 2	NGO_1496	0	6.12	1	3	3	8	0.885128	0.817531	703	75.1987	6.12549
Q5F5P0	Aspartate carbamoyltransferase	pyrB	10.5658	18.3	1	3	3	6	0.886832	0.855681	306	34.1745	6.3667
Q5F7A5	Nitric oxide reductase large subunit	NGO_1275	73.7953	15.85	1	12	12	29	0.8876	0.849001	751	84.3052	6.7124
Q5F9L8	Phosphoglucomutase	NGO_0375	95.4512	33.48	1	14	14	37	0.890517	0.705452	460	49.4053	5.31299
A0A0H4IWD4	Opacity protein opA54	NGO_07725	176.816	73	1	6	19	85	0.890967	1.13147	237	27.1817	9.86182
Q5F9I9	Restriction endonuclease, M subunit	NGO_0404	9.31554	9.34	1	3	3	3	0.891062	0.957026	514	57.444	5.13525
Q5F5T4	50S ribosomal protein L16	rplP	162.37	67.39	1	12	12	57	0.893606	1.01684	138	15.5095	10.8433
Q5F678	NADPH-dependent 7-cyano-7-deazaguanine reductase	queF	8.72454	30.57	1	5	5	5	0.894007	0.847924	157	17.9869	6.01123
Q5F6P6	Fic/DOC family protein	NGO_1503	8.50836	12.5	1	2	2	2	0.894201	1.08452	272	31.1287	5.74463
Q5F950	TonB-dependent receptor	NGO_0553	2.44973	3.32	1	3	3	3	0.89541	0.948664	1206	136.45	8.88037
Q5F601	Catalase	NGO_1767	284.059	66.47	1	32	32	132	0.896163	1.01726	504	57.2772	6.65381
Q5F856	Elongation factor P	efp	7.11745	11.83	1	2	2	2	0.896437	1.10019	186	20.8663	4.86865
Q5F884	Uncharacterized protein	NGO_0905	20.7277	51.07	1	9	9	10	0.898094	0.919413	233	25.7781	5.45264
Q5FA41	30S ribosomal protein S15	rpsO	97.8162	77.53	1	10	10	32	0.900357	0.934481	89	10.3797	11.1802
Q5F5U3	50S ribosomal protein L18	rplR	170.462	57.26	1	8	8	74	0.901859	0.945064	117	12.7899	10.4185
Q5F696	Enoyl-[acyl-carrier-protein] reductase [NADH]	NGO_1666	7.84539	19.16	1	4	4	4	0.902358	0.97406	261	27.6732	6.13818
Q5F7H3	Ligand-gated channel	NGO_1205	39.7791	25.59	1	13	13	14	0.903191	1.20774	758	84.8769	8.83643
Q5F710	Protein TonB	NGO_1379	42.8556	26.15	1	6	6	12	0.904857	1.03342	283	28.7318	7.15186
Q5F7H4	Anthranilate synthase component II	NGO_1204	3.69484	23.47	1	2	2	3	0.905405	1.04519	196	21.8479	5.71924
Q5F8P8	Glucose-6-phosphate isomerase 1	pgi1	4.57259	3.1	1	2	2	2	0.906018	0.896476	548	62.0774	6.46826
Q5F7J0	Hydroxyacylglutathione hydrolase	gloB	7.75157	16.4	1	2	2	2	0.906033	0.98283	250	27.7929	6.45557
Q5F8K2	Lipoprotein-releasing system ATP-binding protein LolD	lolD	11.7856	18.61	1	3	3	4	0.907189	1.00685	231	25.2432	8.06006
A0A0H4IV14	Uncharacterized protein	NGO_02965	2.5509	6.8	1	2	2	2	0.907333	0.837184	397	44.3813	9.59814
Q5FAK8	Prolyl endopeptidase	NGO_0026	3.56211	2.68	1	2	2	2	0.90962	0.850457	671	74.511	5.42725
Q5FA46	Butanediol dehydrogenase	NGO_0186	105.017	53.95	1	17	17	43	0.911386	0.853795	354	37.9088	5.87158
Q5F5J3	Glyceraldehyde-3-phosphate dehydrogenase	NGO_1931	227.969	52.4	1	16	16	86	0.911741	0.889333	334	35.7384	5.73193
Q5F923	30S ribosomal protein S18	rpsR	51.2039	59.21	1	7	7	23	0.912015	0.868561	76	8.98691	10.2866
Q5FA87	Major facilitator transporter	NGO_0142	30.7508	3.44	1	2	2	13	0.912216	0.992061	407	43.1485	8.54346
Q5F5T0	50S ribosomal protein L2	rplB	460.146	75.45	1	31	31	213	0.91222	0.916913	277	30.098	10.6528
Q5F598	Cytochrome C	NGO_2031	248.125	61.8	1	20	20	166	0.912538	0.913594	267	30.4793	8.92432
Q5F9T5	Integration host factor subunit alpha	ihfA	17.6299	57	1	6	6	9	0.914927	0.786579	100	11.385	8.99756
Q5F5I6	Phosphoribosylamine--glycine ligase	purD	3.48991	7.33	1	2	2	2	0.915591	0.766808	423	45.1489	5.14795
Q5F9F9	3-methyl-2-oxobutanoate hydroxymethyltransferase	panB	46.2199	55.51	1	9	9	18	0.916959	1.09086	263	27.7059	6.52197
Q5F789	Uncharacterized protein	NGO_1294	4.45394	18.18	1	2	2	2	0.91697	0.749718	154	17.7654	6.39209
Q5F9A7	Uncharacterized protein	NGO_0492	9.21821	19.05	1	3	3	4	0.917156	0.881818	168	19.1152	9.5835
Q5F515	Thioredoxin	NGO_2124	53.1947	79.63	1	11	11	26	0.917992	0.850048	162	17.5283	7.12256
Q5F6Q4	Ligand-gated channel	NGO_1495	245.691	61.07	1	50	50	94	0.918397	1.00652	912	101.882	9.36377
Q5F6I1	Membrane protein	NGO_1577	976.502	57.2	1	21	21	573	0.919618	0.912232	236	25.5241	8.646
Q5F5T2	50S ribosomal protein L22	rplV	426.742	76.15	1	12	13	168	0.919839	0.922212	109	11.9015	10.2866
Q5F9U1	50S ribosomal protein L20	rplT	311.657	68.07	1	18	18	151	0.923982	0.923255	119	13.6716	11.6343
Q5F8D7	Uncharacterized protein	NGO_0845	26.295	35.64	1	10	10	10	0.924665	1.18586	376	41.9596	4.84326
Q5F9K7	Cystathionine gamma-synthase	NGO_0386	9.30528	8.05	1	2	2	3	0.92494	0.891062	385	42.2274	6.48096
Q5F6F9	Glutamine synthetase	NGO_1600	364.985	56.57	1	26	26	166	0.925241	1.09301	472	51.9717	5.40186
Q5F540	Transporter	NGO_2096	28.2232	7.58	1	4	4	10	0.926021	0.961403	528	56.7358	8.52881
Q5F9X0	Folylpolyglutamate synthase	NGO_0266	6.3749	13.21	1	3	3	5	0.928144	1.01199	424	46.3888	6.13818
Q5F618	NADH-quinone oxidoreductase subunit D	nuoD	36.6009	25.12	1	7	7	13	0.929046	0.811844	418	47.563	7.03467
Q5F5S8	50S ribosomal protein L4	rplD	233.611	62.14	1	10	10	103	0.92954	0.905032	206	23.2885	9.99365
Q5F6F3	Lipopolysaccharide export system protein LptA	lptA	26.5366	50	1	5	5	8	0.929839	0.962424	176	18.3326	10.0522
Q5F4Z5	ATP synthase subunit c	NGO_2145	13.0381	23.08	1	2	2	5	0.930154	0.998081	78	7.81038	6.39209
Q5F5L5	Twitching motility protein PilT	NGO_1908	176.895	75.5	1	22	22	94	0.931548	0.742981	347	37.9756	6.93213
Q5F8H4	Inosine-5'-monophosphate dehydrogenase	guaB	184.877	74.33	1	30	30	73	0.931569	1.10941	487	52.4064	7.1958
Q5FAD1	Pilin assembly protein	NGO_0095	194.77	75.14	1	15	15	104	0.932703	0.985646	181	20.0821	5.09717
Q5F6P7	N-acetylmuramoyl-L-alanine amidase	amiC	41.7855	38.22	1	11	11	16	0.932923	1.02583	416	45.1047	10.0815
Q5FA73	3'-5' exonuclease	NGO_0156	6.29887	10.61	1	2	2	2	0.935338	0.995957	264	30.4808	5.63037
Q5F7Y7	2-nitropropane dioxygenase	NGO_1024	90.2714	39.9	1	13	13	36	0.93699	0.680749	391	41.9279	7.75244
Q5F939	Pyruvate dehydrogenase E1 component	aceE	272.612	47.91	1	32	32	112	0.937566	1.0058	887	99.5307	5.79541
Q5F8T2	Uncharacterized protein	NGO_0678	152.958	70.24	1	11	11	61	0.939257	0.967853	84	8.77855	9.43701
Q5F7L8	ABC transporter substrate-binding protein	NGO_1152	258.633	78.73	1	21	21	126	0.939356	0.925144	268	28.8405	5.77002
Q5F6Q5	Putrescine-binding periplasmic protein	NGO_1494	679.162	71.58	1	33	34	348	0.939584	0.930766	380	41.2313	5.96045
Q5F567	Acyl-phosphate glycerol 3-phosphate acyltransferase	NGO_2069	38.5852	30.36	1	5	5	14	0.939596	0.938889	247	27.9298	9.27588
Q5F9C1	Uncharacterized protein	NGO_0478	5.25454	25.52	1	2	2	2	0.939748	0.697325	145	16.9976	4.95752
Q5F5Y1	Sodium:alanine symporter	NGO_1787	62.6886	12.63	1	5	5	22	0.939946	0.888708	475	51.7069	8.38232
Q5F863	5-methyltetrahydropteroyltriglutamate--homocysteine methyltransferase	metE	174.878	43.4	1	26	26	58	0.940711	1.04261	758	84.9599	5.57959
A0A0H4ISV1	Autotransporter	NGO_05610	3.07329	14.61	1	2	2	5	0.941229	1.17645	178	18.6492	8.41162
Q5F9Z1	Uncharacterized protein	NGO_0243	9.43734	22.03	1	4	4	5	0.942835	0.817426	177	19.6973	7.95752
Q5F752	Serine--tRNA ligase	serS	15.9178	10.67	1	4	4	6	0.942951	0.985486	431	47.7983	6.01123
Q5F8V6	NH(3)-dependent NAD(+) synthetase	NGO_0654	5.05316	7.6	1	2	2	2	0.943864	0.93479	263	29.2119	6.65381
Q5F5T1	30S ribosomal protein S19	rpsS	91.1193	75	1	8	9	48	0.944209	0.981122	92	10.3838	10.6968
Q5F6Y2	Sodium:proton antiporter	NGO_1411	2.67015	7.19	1	2	2	3	0.944453	1.18937	473	51.6475	8.32373
Q5F7V4	Membrane-bound lysozyme-inhibitor of c-type lysozyme family protein	NGO_1063	203.118	70.63	1	8	8	141	0.945313	0.979823	126	13.4755	6.53662
Q5F839	Universal stress protein	NGO_0959	27.0421	29.87	1	3	3	6	0.945578	0.950768	154	16.4114	5.89697
Q5F778	Flavoprotein	NGO_1307	13.8383	17.77	1	4	4	5	0.945605	0.731201	394	42.4291	8.00146
Q5F798	Transcription termination/antitermination protein NusA	nusA	51.1221	22.8	1	11	11	16	0.945934	0.786812	500	55.7595	4.64014
Q5F711	Biopolymer transporter ExbB	NGO_1378	74.0899	24.09	1	7	7	27	0.946014	0.931997	220	24.1168	9.43701
Q5F8S3	Ferredoxin-NADP reductase	NGO_0687	54.167	56.2	1	12	12	20	0.947424	1.05937	258	29.312	6.17627
Q5FAC5	Cytochrome C	NGO_0101	62.4395	51.21	1	10	10	31	0.948696	0.794035	207	22.0031	9.15869
Q5F716	Cbb3-type cytochrome c oxidase subunit II	NGO_1373	243.376	65.52	1	15	15	114	0.949401	0.892604	203	22.5148	8.38232
Q5F510	Stringent starvation protein A	NGO_2130	12.687	33.33	1	4	4	6	0.94953	1.05561	201	23.1499	6.69775
Q5F9K8	Delta-aminolevulinic acid dehydratase	NGO_0385	57.7521	40.54	1	10	10	22	0.94984	1.18156	333	36.7545	5.49072
Q5F5R5	DNA-directed RNA polymerase subunit beta	rpoB	386.865	50.57	1	63	63	154	0.950202	0.819848	1392	155.652	5.52881
Q5F5G9	Serine/threonine transporter SstT	sstT	18.7748	10.76	1	5	5	6	0.952406	1.01336	409	41.9019	9.29053
Q5F8Q0	Glucokinase	glk	27.2707	34.76	1	11	11	12	0.952636	0.998549	328	35.09	7.45947
Q5FAJ3	Leucine--tRNA ligase	leuS	12.0166	8.56	1	5	5	5	0.953384	0.959115	876	97.9867	5.43994
Q5F5H0	Membrane protein	NGO_1956	38.7738	22.37	1	15	15	17	0.95365	0.984281	608	66.8251	7.73779
Q5F8T9	Inositol monophosphatase	NGO_0671	40.6181	28.35	1	9	9	16	0.953651	1.06658	261	28.5545	6.22705
Q5F8T3	3-isopropylmalate dehydratase small subunit	leuD	34.2843	27.23	1	4	4	11	0.956007	1.00941	213	24.1933	6.40479
Q5F7N7	Uncharacterized protein	NGO_1133	21.0882	35.27	1	7	7	8	0.956088	0.753915	224	24.1769	4.51318
Q5F6X0	Serine acetyltransferase	NGO_1423	3.03068	13.97	1	2	2	2	0.956168	0.89654	272	29.3021	6.96143
Q5F8R8	Autotransporter	NGO_0694	6.79108	2.06	1	2	2	4	0.957314	0.840786	872	96.7532	9.1001
Q5F5V0	30S ribosomal protein S11	rpsK	220.457	65.65	1	11	11	79	0.957675	0.96517	131	13.9105	11.2534
Q5FAG5	Thioredoxin	NGO_0057	8.17208	17.16	1	2	2	3	0.957788	0.987642	169	18.3668	10.0522
Q5F5W8	Outer membrane protein assembly factor BamA	bamA	755.729	71.09	1	63	63	339	0.958202	0.999582	792	87.8876	8.92432
Q5FAC9	Pilus assembly protein PilP	NGO_0097	453.372	72.86	1	24	24	226	0.958602	0.909503	199	22.2417	9.15869
Q5F9F8	Pantothenate synthetase	panC	6.49686	15.11	1	3	3	3	0.958859	0.9096	278	30.9813	6.56592
Q5F868	Succinate dehydrogenase	NGO_0923	33.1929	25.6	1	3	3	10	0.958961	0.983719	125	13.8248	9.99365
Q5F564	Glycosyl transferase family 1	NGO_2072	50.1386	36.47	1	12	12	24	0.959041	0.847564	351	39.1442	9.1001
Q5F8Y3	Murein transglycosylase	NGO_0626	94.6566	49.86	1	18	18	42	0.959717	0.945579	363	39.7961	8.26514
Q5F758	Aminotransferase	NGO_1329	21.9778	16.37	1	5	5	7	0.960101	0.845723	397	44.4774	6.0874
Q5F9Q4	Diaminopimelate epimerase	dapF	12.4086	12.37	1	4	4	6	0.960123	0.69304	283	30.4049	4.91943
Q5F7X2	Lipoprotein	NGO_1043	325.946	73.68	1	15	15	111	0.960135	1.04133	114	11.4046	4.67822
Q5F571	Trifunctional thioredoxin/methionine sulfoxide reductase A/B protein	NGO_2059	77.8729	34.1	1	19	19	30	0.960588	0.98578	522	58.0211	7.48877
Q5F8G9	ADP-dependent (S)-NAD(P)H-hydrate dehydratase	nnrD	0	6.42	1	2	2	2	0.960748	0.942578	296	30.2217	7.09326
Q5F8N0	3-dehydroquinate dehydratase	aroD	38.3092	35.43	1	7	7	12	0.960892	0.817019	254	27.2619	5.46533
Q5F524	Polyphosphate kinase	NGO_2113	5.9576	14.89	1	4	4	4	0.96137	0.814839	309	36.0623	8.11865
Q5F8D8	Acetylglutamate kinase	argB	33.6809	34.9	1	7	7	15	0.961626	0.828626	298	31.3966	5.88428
Q5F5V7	Membrane protein	NGO_1812	1410.97	79.89	1	34	34	669	0.961665	1.25849	348	37.1645	8.76318
Q5F8Z5	Ribonucleotide-diphosphate reductase subunit beta	NGO_0615	17.5412	21.88	1	6	6	8	0.962438	1.07943	384	44.026	4.75439
Q5F5D2	Aspartate-semialdehyde dehydrogenase	asd	4.10011	5.12	1	2	2	2	0.962866	0.707631	371	39.8113	5.63037
Q5F562	Ubiquinone biosynthesis O-methyltransferase	ubiG	8.23702	13.22	1	3	3	3	0.963156	0.803139	242	26.9403	6.53662
Q5F574	ABC transporter substrate-binding protein	NGO_2056	49.1275	27.93	1	8	8	19	0.963546	0.893552	333	36.3012	9.72998
Q5F6U3	Aminotransferase	NGO_1452	6.46922	9.6	1	2	2	3	0.963653	0.943811	396	44.0375	6.01123
Q5F616	NADH-quinone oxidoreductase subunit B	nuoB	3.1744	15.63	1	2	2	2	0.963842	0.872415	160	17.5919	8.73389
Q5F5R0	Transcription termination/antitermination protein NusG	nusG	13.2043	23.6	1	3	3	5	0.964	1.05925	178	20.5376	6.25244
Q5F9Q2	Cysteine synthase	NGO_0340	846.192	88.39	1	29	29	461	0.964817	0.746409	310	32.7061	6.04932
Q5F7I9	Magnesium transporter MgtE	NGO_1188	73.679	28.72	1	14	14	34	0.965921	0.918739	484	53.0172	4.39893
Q5F9T6	Phenylalanine--tRNA ligase beta subunit	pheT	20.7787	15.63	1	9	9	17	0.968006	0.898666	787	85.9344	5.31299
Q5F9J0	ADP-L-glycero-D-manno-heptose-6-epimerase	hldD	19.6169	23.05	1	7	7	7	0.968154	0.817836	334	38.3491	6.16357
Q5F9I3	Peptidase PmbA	pmbA	34.7386	25.06	1	9	9	15	0.969004	1.02457	443	47.7666	5.5542
Q5FAD9	Glycosyl transferase family 1	NGO_0087	30.4	25.14	1	7	7	10	0.969404	0.808702	354	38.93	8.104
Q5F926	Thioredoxin reductase	NGO_0580	5.98475	7.91	1	2	2	2	0.969414	1.3709	316	33.633	5.31299
Q5FAJ1	DNA polymerase III subunit beta	NGO_0002	10.3812	8.17	1	3	3	3	0.969666	1.06331	367	40.8434	5.22412
Q5F7A6	Uncharacterized protein	NGO_1274	32.205	14.5	1	5	5	11	0.970805	0.867695	393	42.2346	8.76318
Q5F5E7	XRE family transcriptional regulator	NGO_1982	10.0876	30.3	1	3	3	4	0.971953	0.97314	99	11.4292	9.80322
Q5F8T6	3-isopropylmalate dehydrogenase	leuB	125.643	53.09	1	16	16	44	0.97212	0.888775	356	39.0169	5.0083
Q5F755	Osmoprotectant transport activator ProQ	NGO_1332	4.95562	37.59	1	4	4	4	0.972243	0.880795	141	15.49	8.66064
Q5F4Y4	Lacto-N-neotetraose biosynthesis glycosyl transferase	NGO_2159	58.1147	39.64	1	3	8	34	0.972361	0.893497	280	32.4117	8.49951
Q5FAI4	Fructose-1,6-bisphosphate aldolase	NGO_0034	12.2928	14.41	1	4	4	4	0.973113	0.772837	354	38.2884	6.02393
Q5F6V8	Primosomal protein N'	priA	6.05636	6.04	1	3	3	3	0.975	0.96114	729	81.0728	8.20654
Q5F8X1	Lactate dehydrogenase	lldD	230.492	63.59	1	22	22	112	0.975064	0.881208	390	43.369	7.10791
Q5F9H7	Phosphate starvation protein PhoH	NGO_0417	2.30426	9.78	1	2	2	2	0.975352	0.871108	317	35.3213	6.93213
Q5F624	NADH:ubiquinone oxidoreductase subunit J	NGO_1742	8.70787	20.18	1	4	4	5	0.975373	1.10378	223	24.4461	6.94678
Q5F767	PqiA family protein	NGO_1319	5.42859	9.91	1	3	3	3	0.975505	1.15551	434	47.8326	8.6167
Q5F9Y0	N utilization substance protein B homolog	nusB	15.7906	31.21	1	5	5	6	0.975608	0.735301	141	15.9874	8.1333
Q5FA36	Ammonium transporter	NGO_0198	12.0044	5.99	1	2	2	6	0.977051	1.13209	434	45.3354	8.93896
Q5F9W3	Tryptophan synthase beta chain	trpB	56.8327	41	1	14	14	18	0.977751	0.934179	400	43.4318	6.17627
Q5F906	Integration host factor subunit beta	ihfB	42.0575	41.35	1	5	5	21	0.978675	1.14728	104	11.7963	9.979
Q5F4Z6	ATP synthase subunit a	atpB	84.8274	18.06	1	5	5	44	0.979413	0.984887	288	31.3687	6.90283
Q5F720	RecBCD enzyme subunit RecC	recC	4.17761	5.71	1	3	4	5	0.980134	1.16122	1068	119.929	5.16064
Q5F8Z0	2-dehydro-3-deoxyphosphooctonate aldolase	kdsA	12.56	17.5	1	5	5	6	0.981631	1.05589	280	30.4969	6.43018
Q5F8C4	Uncharacterized protein	NGO_0861	64.6027	52.44	1	7	7	28	0.98194	0.922677	82	9.50597	9.81787
Q5F898	D-lactate dehydrogenase	NGO_0890	107.609	36.41	1	18	18	42	0.982019	0.821348	563	63.35	6.87354
Q5F5T7	50S ribosomal protein L14	rplN	110.659	52.46	1	7	7	44	0.982196	0.933169	122	13.3944	10.5796
Q5F5A0	Ubiquinol-cytochrome c reductase iron-sulfur subunit	NGO_2029	41.6904	51.3	1	8	8	19	0.982912	0.757002	193	20.6355	5.63037
Q5F6W5	Chaperone protein DnaK	dnaK	298.128	65.58	1	47	47	110	0.983305	0.798645	642	68.8204	4.90674
Q5F7J8	Pilin	NGO_1177	37.5861	40.94	1	7	7	15	0.983938	0.992346	149	16.8239	9.29053
Q5F9V4	Membrane protein	NGO_0284	71.0926	41.73	1	9	9	50	0.984339	0.870408	139	15.7316	10.5942
Q5F5J8	Glutamate--tRNA ligase	gltX	50.8294	29.53	1	12	12	19	0.984819	0.942664	464	52.2959	5.90967
Q5F866	Dihydrolipoamide dehydrogenase	NGO_0925	28.0064	22.27	1	5	5	10	0.984837	0.989208	467	50.8003	6.40479
Q5F9Y6	Tryptophan synthase alpha chain	trpA	34.1061	24.14	1	5	5	9	0.985317	0.696272	261	27.9747	5.18604
Q5F526	Uncharacterized protein	NGO_2111	9.20873	6.9	1	3	3	3	0.985963	1.15416	507	55.4663	9.62744
Q5F7E3	Acetolactate synthase	NGO_1235	6.2417	12.88	1	2	2	2	0.986078	0.9423	163	18.2818	5.69385
Q5F905	30S ribosomal protein S1	rpsA	216.432	46.35	1	30	30	75	0.986538	0.937804	561	61.1529	5.07178
Q5F9U5	Queuine tRNA-ribosyltransferase	tgt	8.51004	22.91	1	5	5	7	0.98775	1.05024	371	41.9351	7.21045
Q5F576	Spore cortex protein	NGO_2054	62.2794	58.89	1	6	6	44	0.987959	0.981215	90	10.4791	9.49561
A0A0H4IVK1	Site-determining protein	NGO_09675	100.587	45.39	1	13	13	34	0.988331	0.832904	271	29.6085	6.13818
Q5F9M1	Amino acid ABC transporter substrate-binding protein	NGO_0372	1163.11	78.83	1	35	35	477	0.98845	0.976862	274	28.6949	6.60986
Q5F9J5	Adenylosuccinate synthetase	purA	29.5156	20.05	1	7	7	13	0.988524	0.955521	434	45.9528	6.46826
Q5F7R0	DNA helicase	NGO_1110	0	6.62	2	2	2	2	0.98854	1.27816	453	49.5015	5.50342
Q5F5N0	Sodium:glutamate symporter	NGO_1890	78.3212	7.67	1	5	5	35	0.988714	1.01666	404	42.9948	7.02002
Q5F602	Glycosyl transferase family 1	NGO_1765	16.2825	13.83	1	4	4	6	0.98879	0.857331	376	41.9807	9.21729
Q5F6F0	D-arabinose 5-phosphate isomerase	NGO_1609	18.5015	25.93	1	6	6	11	0.989067	0.921476	324	34.1276	6.1001
Q5F4X7	Malonyl CoA-acyl carrier protein transacylase	NGO_2166	9.0605	13.96	1	3	3	3	0.98971	0.795464	308	32.0094	5.33838
Q5F835	Arginine--tRNA ligase	argS	6.81097	7.87	1	3	3	3	0.989894	1.02405	572	62.5812	5.78271
Q5FAD0	Pilus assembly protein PilO	NGO_0096	814.776	87.44	1	20	20	432	0.990511	0.912191	215	23.3311	5.13525
Q5FA44	Preprotein translocase subunit YajC	NGO_0188	63.2937	59.09	1	8	8	26	0.990965	0.930561	88	9.67428	9.81787
Q5F641	Pimeloyl-[acyl-carrier protein] methyl ester esterase	bioH	2.91184	14.34	1	4	4	4	0.991482	0.907356	258	28.0356	6.91748
Q5FAK6	MJ0042 family finger-like domain protein	NGO_0028	45.0541	22.54	1	5	5	20	0.991535	0.914922	142	15.4341	7.78174
Q5F960	Cobalamin biosynthesis protein CobW	NGO_0543	1.87413	8.44	1	2	2	4	0.991638	0.830776	308	33.9756	5.60498
Q5F8P9	Transcriptional regulator	NGO_0718	73.5778	35.46	1	8	8	22	0.991671	0.78121	282	30.3627	5.49072
Q5F4X9	GMP synthase [glutamine-hydrolyzing]	guaA	64.4671	35.32	1	17	17	26	0.991692	0.888332	521	57.5895	5.90967
Q5F651	LPS-assembly protein LptD	lptD	164.523	48.06	1	30	30	63	0.991714	0.955436	801	87.4872	7.72314
Q5F695	2,3,4,5-tetrahydropyridine-2,6-dicarboxylate N-succinyltransferase	dapD	13.1166	16.85	1	5	5	5	0.992444	0.737232	273	29.2872	5.5415
Q5F914	ATP-dependent Clp protease proteolytic subunit	clpP	5.6362	12.75	1	2	2	2	0.992471	0.988282	204	22.5916	5.46533
Q5FAC8	Pilus assembly protein PilM	NGO_0098	226.028	65.23	1	20	20	133	0.992494	0.76316	371	41.2852	5.2749
Q5F6Z2	Copper-binding protein	NGO_1397	51.2272	68.29	1	7	7	18	0.992855	1.04665	164	18.1541	6.01123
Q5F566	D,D-heptose 1,7-bisphosphate phosphatase	NGO_2070	27.3137	28.34	1	4	4	10	0.992997	0.0789547	187	20.5112	5.57959
Q5F7D6	Imidazoleglycerol-phosphate dehydratase	hisB	60.6519	31.02	1	9	9	22	0.993017	1.14718	303	33.5022	8.42627
Q5F9J6	ATP phosphoribosyltransferase regulatory subunit	hisZ	24.703	16.97	1	4	4	6	0.994238	0.93175	383	41.7636	5.68115
Q5F8R2	Uncharacterized protein	NGO_0701	11.8289	8.93	1	4	4	4	0.994648	0.940686	280	32.7179	5.2749
Q5FA99	7-cyano-7-deazaguanine synthase	queC	5.56374	24.55	1	4	4	5	0.995529	0.976449	224	24.7823	5.40186
Q5F686	50S ribosomal protein L21	rplU	15.1378	44.12	1	3	3	5	0.996396	0.961868	102	11.4403	10.0522
Q5F5S9	50S ribosomal protein L23	rplW	43.0216	64.15	1	5	5	23	0.996451	0.873712	106	11.4562	9.53955
Q5F929	tRNA (guanine-N(7)-)-methyltransferase	trmB	7.30506	8.82	1	2	2	5	0.996739	1.07113	238	26.9448	6.93213
A0A0H4J626	Glycosyl transferase	NGO_11610	8.87469	25.53	1	4	5	7	0.99703	0.880327	235	27.8372	9.75928
Q5FAC4	Cytochrome C biogenesis protein	NGO_0102	117.126	33.23	1	22	22	47	0.997105	0.989703	650	73.7812	8.79248
Q5F7G0	Glutamine--tRNA ligase	glnS	5.00491	4.27	1	2	2	2	0.997137	1.06017	562	64.5314	6.32861
Q5F8X4	Cysteine desulfurase IscS	iscS	25.1665	21.78	1	8	8	9	0.997177	1.00813	404	44.55	6.06201
Q5F858	Homoserine O-acetyltransferase	metX	7.83339	8.71	1	3	3	5	0.997405	1.0374	379	42.1179	6.20166
Q5FAD8	Polysaccharide biosynthesis family protein	NGO_0088	6.31766	4.23	1	2	2	2	0.997448	0.94449	473	50.8887	9.43701
Q5F5F3	30S ribosomal protein S2	rpsB	355.168	85.54	1	25	25	195	0.997636	0.96325	242	26.9	9.02686
Q5F8U8	Glutamyl-tRNA(Gln) amidotransferase subunit A	gatA	29.0071	23.49	1	9	9	11	0.99764	0.825509	481	51.2737	5.64307
Q5FAG9	Carbamoyl-phosphate synthase small chain	carA	31.5123	27.59	1	7	7	12	0.997646	0.736886	377	40.5964	5.42725
Q5F765	Uncharacterized protein	NGO_1321	30.9203	52.33	1	6	6	17	0.997671	1.01939	172	18.7884	5.2749
Q5F9I1	Membrane protein	NGO_0413	12.4496	16.88	1	4	4	5	0.997905	1.00452	237	26.0635	9.01221
Q5F4Y6	Lacto-N-neotetraose biosynthesis glycosyl transferase	NGO_2156	123.882	64.16	1	9	14	70	0.99831	0.978517	279	31.7761	6.75635
Q5FA23	Imidazole glycerol phosphate synthase subunit HisF	hisF	27.1193	29.41	1	6	6	8	0.998382	0.806032	255	27.0412	5.5415
Q5F7C7	Prokaryotic membrane lipolipid attachment site family protein	NGO_1251	93.1718	61.21	1	10	10	39	0.998475	0.96056	165	18.6006	9.53955
Q5F541	60 kDa chaperonin	groL	235.484	65.99	1	37	37	103	0.998522	1.04699	544	57.3148	5.03369
Q5F836	Nicotinate phosphoribosyltransferase	pncB	7.52864	14.43	1	4	4	8	0.998526	1.16619	402	46.236	7.34229
Q5F9P7	Twitching motility protein PilT	NGO_0346	192.406	57.98	1	20	20	86	0.998672	0.754361	376	42.1887	6.34131
Q5F5E4	Hemolysin	NGO_1985	118.932	72.28	1	11	11	47	0.998846	1.00067	202	21.7145	9.80322
Q5F5S1	30S ribosomal protein S12	rpsL	80.3046	41.46	1	9	9	32	0.999714	0.860679	123	13.7275	10.7554
Q5F8V3	Pseudouridine synthase	NGO_0657	10.5364	10.6	1	3	3	3	0.999909	1.00777	349	39.4521	10.2134
Q5F693	Type II secretion system protein F	NGO_1669	457.403	51.22	1	23	23	175	0.999932	0.973485	410	45.3029	9.48096
Q5F617	NADH-quinone oxidoreductase subunit C	nuoC	6.20664	15.23	1	2	2	2	1.00008	0.815788	197	22.8264	4.94482
Q5F685	50S ribosomal protein L27	rpmA	11.0021	36.67	1	3	3	4	1.00033	0.957782	90	9.69307	10.0522
Q5F4Y0	3-ketoacyl-ACP reductase	fabG	216.6	81.85	1	15	15	107	1.00043	0.935659	248	26.0184	8.104
Q5F7W0	Peptidase	NGO_1056	197.976	63.2	1	15	15	85	1.00061	0.981206	337	34.4686	9.45166
Q5F9F5	Ribose-phosphate pyrophosphokinase	prs	117.175	49.24	1	13	13	40	1.00093	0.553785	327	35.5476	5.60498
Q5F8Y2	Recombinase	NGO_0627	28.0452	10.03	1	6	6	10	1.00135	1.01627	668	74.7245	9.74463
Q5F501	Lipoprotein	NGO_2139	599.071	81.94	1	27	27	257	1.00153	1.00478	288	31.318	5.43994
Q5F912	Pilus assembly protein PilW	NGO_0595	121.308	64.03	1	16	16	56	1.00171	0.976613	253	28.4335	8.95361
Q5F640	Uncharacterized protein	NGO_1726	8.38942	21.99	1	3	3	3	1.00216	0.996617	241	26.9116	9.01221
Q5F5X7	Ribosomal RNA small subunit methyltransferase G	rsmG	18.5367	17.87	1	5	5	6	1.00264	0.671764	207	22.76	6.55127
Q5F5B0	Adenylyltransferase	NGO_2019	6.89765	15.23	1	3	3	3	1.00267	0.961788	256	27.0577	5.31299
Q5F6V4	Type IV pilin protein	NGO_1441	12.7409	13.18	1	2	2	7	1.00281	0.906356	129	14.3714	9.18799
Q5F5K9	3-deoxy-D-manno-octulosonic acid transferase	NGO_1915	23.8659	17.49	1	6	6	8	1.00319	0.864477	423	47.0529	8.99756
Q5F9Y5	Acetyl-coenzyme A carboxylase carboxyl transferase subunit beta	accD	38.3595	39.31	1	9	9	18	1.0032	1.11962	290	31.7544	8.68994
Q5F5D0	Bifunctional protein FolD	folD	42.5594	45.77	1	8	8	16	1.00323	0.730112	284	29.9817	5.8208
Q5F9X6	GTPase Era	era	4.95934	8.79	1	3	3	3	1.00346	0.890305	307	34.5163	7.47412
Q5F7E1	AhpC/TSA family protein	NGO_1237	103.009	53	1	11	11	40	1.00407	1.07908	217	23.0927	5.2749
Q5FAJ7	Triosephosphate isomerase	tpiA	38.4598	50.58	1	7	7	19	1.00416	1.06742	257	28.2755	5.8208
Q5F7G6	CTP synthase	pyrG	49.0019	34.74	1	17	17	21	1.00439	0.85856	544	59.8037	6.23975
Q5F4Z4	ATP synthase subunit b	atpF	463.55	80.77	1	28	28	159	1.0045	0.861016	156	17.1281	5.71924
Q5F676	Peptidase M23	NGO_1686	39.9331	25.58	1	9	9	14	1.00473	0.966635	430	46.297	9.01221
Q5F531	Adhesin	NGO_2105	116.553	24.52	1	27	27	55	1.00498	0.917102	1468	160.41	9.20264
Q5F505	Lytic murein transglycosylase	NGO_2135	147.218	45.94	1	21	21	52	1.00564	0.989494	616	67.4891	9.18799
Q5F5H1	Uncharacterized protein	NGO_1955	53.4276	13.32	1	16	16	22	1.00629	0.941525	1389	147.15	9.5249
Q5F5Z7	Membrane protein	NGO_1771	41.7962	25.86	1	6	6	13	1.00646	1.01224	290	32.3094	8.6167
Q5F4Z0	ATP synthase subunit beta	atpD	119.381	73.12	1	28	28	55	1.00664	0.851193	465	50.3918	5.16064
Q5F7Y2	Fumarate hydratase class II	fumC	15.0196	17.32	1	4	4	4	1.00693	0.975548	462	49.2511	6.29053
Q5F5Z5	Serine dehydratase	NGO_1773	6.57149	6.07	1	2	2	2	1.00707	1.01617	461	49.1545	6.97607
Q5FAF5	Isoleucine--tRNA ligase	ileS	50.4523	18.19	1	12	12	18	1.00717	0.971444	929	104.158	5.89697
Q5F652	Peptidylprolyl isomerase	NGO_1714	71.6403	59.94	1	16	16	32	1.00841	0.947661	332	35.7828	9.18799
Q5F766	Paraquat-inducible protein B	NGO_1320	171.893	55.52	1	26	26	72	1.00862	0.998861	553	60.4437	7.6499
Q5F808	Uncharacterized protein	NGO_0995	11.8899	31.43	1	4	4	5	1.00874	0.978198	140	15.2773	9.5835
Q5F687	Octaprenyl diphosphate synthase	NGO_1675	11.1386	18.83	1	4	4	5	1.00881	0.759633	324	35.392	4.83057
Q5F7C5	Putrescine-binding periplasmic protein	NGO_1253	239.287	62.73	1	21	23	99	1.00881	0.969841	381	42.5165	6.59521
Q5F6M3	Cell division protein FtsZ	ftsZ	227.936	86.73	1	32	32	112	1.00928	0.722038	392	41.485	5.021
Q5FA27	Sugar transferase	NGO_0207	18.846	23.55	1	8	8	9	1.01025	0.931629	327	37.8875	8.1333
Q5F5L0	6-phosphogluconate dehydrogenase, decarboxylating	NGO_1914	65.7999	34.23	1	14	14	29	1.01134	0.855127	482	52.6775	5.41455
Q5F542	10 kDa chaperonin	groS	5.13181	44.79	1	3	3	3	1.0121	0.965277	96	10.2805	6.12549
Q5F626	NADH:ubiquinone oxidoreductase subunit L	NGO_1740	9.21948	4.01	1	2	2	5	1.01221	0.929336	674	74.0683	8.104
Q5F6E7	tRNA-dihydrouridine(20/20a) synthase	dusA	8.39652	19.75	1	5	5	6	1.01284	0.906478	319	36.1111	6.85889
Q5F656	Acyltransferase	NGO_1710	16.3649	7.4	1	4	4	6	1.01295	0.956681	622	70.9959	9.42236
Q5FAB9	Peptidase S13	NGO_0107	29.5914	14.07	1	7	7	10	1.01324	0.809695	469	50.4882	9.15869
Q5FA45	Deacetylase	NGO_0187	3.28315	8.87	1	2	2	2	1.01337	0.89178	372	41.1042	8.51416
Q5F7E5	Ketol-acid reductoisomerase (NADP(+))	ilvC	22.4312	32.34	1	7	7	14	1.01388	0.9188	337	36.3943	6.23975
Q5F614	Membrane protein	NGO_1752	174.595	46.17	1	21	21	77	1.01496	0.996302	483	53.4471	8.80713
Q5F9N3	Uroporphyrin-III methyltransferase	NGO_0360	252.664	55.18	1	25	25	87	1.01549	0.671614	444	48.326	5.23682
Q5F7F2	DNA polymerase III subunit chi	NGO_1226	2.66432	19.86	1	2	2	2	1.0155	1.07341	146	16.5152	5.04639
Q5F7T8	Isocitrate dehydrogenase	NGO_1082	25.9178	18.22	1	7	7	11	1.0157	1.01348	741	79.8991	6.03662
Q5F8Z8	1-acyl-sn-glycerol-3-phosphate acyltransferase	NGO_0611	34.1229	23.14	1	7	7	13	1.01573	0.986432	255	27.7407	9.62744
Q5F5L3	Membrane protein	NGO_1910	52.5667	19.41	1	11	11	22	1.01598	0.935626	716	79.8195	8.89502
Q5F6V3	Ethanol-active dehydrogenase/acetaldehyde-active reductase	adhP	33.8122	29.19	1	5	5	13	1.01607	0.841218	346	36.3254	5.68115
Q5F8T4	Cytosine-specific methyltransferase	NGO_0676	15.282	10.87	1	5	5	6	1.01615	0.93196	423	47.5302	8.92432
Q5F5L8	Pyrroline-5-carboxylate reductase	proC	9.2676	17.87	1	3	3	4	1.01668	0.975933	263	28.1444	7.41553
A0A0H4IRX3	23S rRNA (guanosine-2'-O-)-methyltransferase RlmB	rlmB	4.56415	8.4	1	2	2	2	1.01757	0.804407	250	27.3929	6.94678
Q5F8R6	Restriction endonuclease	NGO_0697	4.85345	3	1	1	2	9	1.01869	1.28398	1001	115.254	6.41748
Q5F8V0	Aspartyl/glutamyl-tRNA(Asn/Gln) amidotransferase subunit B	gatB	75.998	44.96	1	17	17	29	1.01882	1.00219	476	51.6804	5.19873
Q5F5F7	Septum formation inhibitor Maf	NGO_1971	15.5311	18.47	1	2	5	5	1.01901	1.07095	498	53.894	8.104
Q5F8S6	GTPase HflX	hflX	89.3324	47.45	1	12	12	32	1.01905	0.972601	392	42.6665	8.79248
Q5F6F1	3-deoxy-D-manno-octulosonate 8-phosphate phosphatase	NGO_1608	8.39811	16.85	1	3	3	4	1.01925	0.791322	178	19.1311	6.91748
Q5F8C0	Serine hydroxymethyltransferase	glyA	15.586	9.38	1	4	4	6	1.01942	0.969995	416	44.9619	6.66846
Q5F8E5	Short-chain dehydrogenase	NGO_0832	23.8267	30.96	1	6	6	9	1.01955	0.858746	239	25.9633	6.40479
Q5F5I3	Uncharacterized protein	NGO_1942	41.5858	39.04	1	9	9	19	1.01977	0.992503	146	16.6286	9.36377
Q5F5X8	Chromosome partitioning protein	NGO_1790	79.5779	50.97	1	9	9	24	1.02097	0.856429	257	27.0033	6.0874
Q5F668	Phospho-2-dehydro-3-deoxyheptonate aldolase	NGO_1695	20.0621	19.94	1	6	6	9	1.02105	0.999154	351	38.6307	6.771
Q5F714	Peptidase	NGO_1375	19.5898	13.06	1	6	6	7	1.02121	1.04953	582	66.1124	6.06201
Q5F9D8	UPF0246 protein NGO0461	NGO0461	8.8449	16.6	1	3	3	3	1.02143	0.943537	259	29.6111	6.94678
Q5F7X9	Membrane protein	NGO_1032	27.7898	15.65	1	7	7	12	1.02154	0.996268	460	48.8434	9.37842
Q5F927	Metal ABC transporter ATPase	NGO_0579	15.9263	15.31	1	7	7	9	1.0221	1.0888	725	76.9391	6.58057
Q5F747	Membrane protein	NGO_1340	6.10127	7.49	1	2	2	2	1.02217	1.09713	227	25.5187	10.1255
Q5F5U6	50S ribosomal protein L15	rplO	146.282	73.61	1	11	11	66	1.02218	1.05841	144	14.9453	11.063
Q5FAE3	Protein-PII uridylyltransferase	NGO_0083	65.2922	38.21	1	18	18	26	1.0223	0.924517	636	70.659	7.28369
Q5F5C8	Bifunctional enzyme BirA/CoaX	birA/coaX	46.4434	22.3	1	11	11	22	1.02266	0.789247	592	64.1269	7.54736
Q5F8B9	Transcriptional regulator	NGO_0867	14.535	33.33	1	5	5	6	1.02268	0.914096	129	15.0469	5.38916
Q5F8J6	Transcriptional regulator HU subunit alpha	NGO_0777	11.3332	44.94	1	3	3	3	1.0228	0.916952	89	9.37101	9.40771
Q5F500	Flavin prenyltransferase UbiX	ubiX	6.26244	15.34	1	2	2	2	1.02375	0.969455	189	20.4815	6.53662
Q5F6Q8	Membrane protein	NGO_1491	27.7362	20.17	1	6	6	12	1.02417	1.01296	233	25.0976	8.70459
Q5FA49	Sec-independent protein translocase protein TatA	tatA	110.467	47.76	1	9	9	38	1.02418	1.06325	67	7.39994	6.78564
Q5FAA9	N-acetyl-gamma-glutamyl-phosphate reductase	argC	3.47161	11.82	1	2	2	2	1.02499	1.08224	347	37.152	6.44287
Q5F793	Alanine glycine permease	NGO_1290	6.10455	4.03	1	2	2	2	1.02499	1.08377	472	50.6018	8.88037
Q5F8N5	Ferredoxin-NADP reductase	NGO_0734	2.25486	10.81	1	3	3	3	1.02517	1.02309	259	29.1969	6.88818
Q5F7X1	Uncharacterized protein	NGO_1044	57.1004	43.09	1	7	7	22	1.02525	0.999143	181	19.3458	8.1333
Q5FA28	Putrescine-binding periplasmic protein	NGO_0206	358.354	57.14	1	22	23	157	1.02525	1.11541	378	41.1558	5.87158
Q5F958	Type III restriction endonuclease subunit M	NGO_0545	14.7158	7.28	1	4	4	5	1.02542	0.912428	687	77.4349	5.2749
Q5F581	Murein transglycosylase	NGO_2048	148.824	55.78	1	17	17	65	1.02553	1.03961	441	47.9866	9.74463
Q5FAH2	Carbamoyl-phosphate synthase (glutamine-hydrolyzing)	carB	32.4663	15.22	1	11	11	13	1.02573	0.787098	1071	117.411	5.17334
Q5F9L9	Amino acid ABC transporter ATPase	NGO_0374	84.4673	56.57	1	14	14	41	1.02592	0.921603	251	27.9788	7.13721
Q5F9E8	Membrane protein	NGO_0449	6.05516	11.24	1	2	2	2	1.02709	1.10098	169	19.3948	9.67139
Q5F599	Cytochrome b	NGO_2030	73.745	18.93	1	9	9	33	1.02719	0.910519	449	50.2686	9.31982
Q5F5N9	PhnO	NGO_1878	28.9403	30.71	1	7	7	14	1.02749	0.862026	280	31.59	7.45947
Q5F8Y0	DNA gyrase subunit A	gyrA	201.793	51.42	1	42	43	81	1.02778	0.876742	916	101.322	5.50342
Q5F8P6	Uncharacterized protein	NGO_0721	28.9389	27.89	1	7	7	9	1.0278	0.979619	337	37.7752	5.42725
Q5F9T3	Exclusion suppressor FxsA	NGO_0307	20.3088	19.25	1	3	3	7	1.02784	1.18108	161	17.53	6.29053
Q5F9G8	Histidine--tRNA ligase	hisS	11.8799	8.35	1	3	3	4	1.02789	1.06774	431	48.3113	5.66846
Q5F9Q7	Polyribonucleotide nucleotidyltransferase	pnp	834.761	65.77	1	46	46	382	1.02829	0.994222	707	76.4069	5.45264
Q5F666	Signal recognition particle protein	ffh	84.7944	41.67	1	20	20	45	1.02832	0.997212	456	49.4692	9.17334
Q5F9F7	Outer-membrane lipoprotein LolB	NGO_0439	24.7398	40.93	1	6	6	9	1.02842	0.916051	193	21.1747	6.31592
Q5F9V6	LPS-assembly lipoprotein LptE	lptE	81.5288	69.18	1	12	12	31	1.02878	1.00274	159	17.6402	5.35107
Q5F4Y7	Glycine--tRNA ligase beta subunit	glyS	73.466	39.45	1	19	19	30	1.0288	0.884521	687	74.4053	5.75732
Q5F621	NADH-quinone oxidoreductase	NGO_1745	6.84103	8.23	1	4	4	8	1.02985	0.995477	753	81.3406	6.12549
Q5F5E9	Probable malate:quinone oxidoreductase	mqo	71.6664	42.83	1	17	17	28	1.03016	0.987768	488	54.1235	6.1001
Q5F5T3	30S ribosomal protein S3	rpsC	755.892	73.91	1	21	21	355	1.03047	0.991769	230	25.8098	10.4185
Q5F5V6	LysR family transcriptional regulator	NGO_1813	40.8214	28.1	1	7	7	11	1.03078	0.954829	306	34.082	6.53662
Q5F6E9	Transaldolase	tal	19.8177	19.37	1	5	5	7	1.03122	1.0901	351	37.4786	5.59229
Q5F657	3-hydroxyisobutyrate dehydrogenase	NGO_1709	57.9545	82.35	1	12	12	31	1.0314	1.00191	204	21.9142	6.80029
Q5F9W0	Outer membrane protein assembly factor BamD	bamD	316.431	71.54	1	24	24	149	1.0315	0.969847	267	30.8196	8.86572
Q5F5Y3	Ribonuclease E	rne	645.393	69.1	1	62	62	279	1.0315	0.970665	919	101.604	6.69775
Q5F4Z1	ATP synthase gamma chain	atpG	29.2782	34.02	1	7	7	12	1.03187	0.86668	291	32.4318	8.89502
Q5F715	Cbb3-type cytochrome c oxidase subunit I	NGO_1374	24.704	5.82	1	3	3	16	1.03301	0.905723	481	53.9115	8.99756
Q5F7C4	Alanine--tRNA ligase	alaS	113.094	39.82	1	27	27	45	1.03304	0.939396	874	95.8673	5.61768
Q5F8K8	ABC transporter ATP-binding protein	NGO_0764	14.4552	9.41	1	5	5	5	1.03316	1.22134	542	60.7686	5.24951
Q5FA20	Phosphate acetyltransferase	NGO_0214	8.55068	9.4	1	3	3	3	1.03337	1.02124	500	52.0653	5.12256
Q5F9V0	Apolipoprotein N-acyltransferase	lnt	53.7461	28.32	1	10	10	28	1.03343	1.02109	512	56.9464	8.47021
Q5F8J5	Membrane protein	NGO_0778	48.0231	36.81	1	5	5	17	1.03344	1.0928	144	16.0683	8.32373
Q5F7N6	GTP cyclohydrolase-2	ribA	17.8247	34.52	1	5	5	8	1.03473	0.917213	197	21.8401	5.77002
Q5F544	Iron ABC transporter substrate-binding protein	NGO_2092	37.8809	35.91	1	8	8	12	1.03478	0.973887	323	34.3859	5.84619
Q5F5K7	Membrane protein	NGO_1917	14.2473	11.11	1	4	4	6	1.03488	0.872172	324	35.8283	8.06006
A0A0H4IVH0	Bifunctional protein PutA	NGO_08225	245.434	41.55	1	37	37	105	1.0352	1.00068	1201	129.553	6.41748
Q5F848	Uncharacterized protein	NGO_0948	505.84	83.47	1	41	41	221	1.03559	1.05133	375	41.3116	8.86572
Q5F7H9	Protein DcaA	NGO_1198	71.5201	36.07	1	14	14	48	1.03619	1.01032	524	59.0101	8.14795
Q5F970	Transporter	NGO_0529	5.14294	6.81	1	3	3	5	1.03641	1.12881	675	76.2046	6.30322
Q5F6I5	ABC transporter ATP-binding protein	NGO_1573	128.531	54.66	1	24	24	46	1.03644	0.87699	558	61.9962	5.63037
Q5F5F5	Uridylate kinase	pyrH	32.3236	35.15	1	7	7	10	1.03645	0.679019	239	25.6971	7.23975
Q5FA75	Lipid A biosynthesis lauroyl acyltransferase	NGO_0154	36.0813	26.96	1	8	8	11	1.03656	0.91718	293	34.28	9.5249
Q5F8G0	UDP-N-acetylmuramate--L-alanyl-gamma-D-glutamyl-meso-2,6-diaminoheptandioate ligase	mpl	18.9618	19.65	1	7	7	12	1.03659	0.93137	458	49.4151	6.7417
Q5F735	Beta-1,4-glucosyltransferase	NGO_1353	36.8555	34.92	1	8	8	14	1.03665	0.999229	252	29.3088	8.95361
Q5F9K6	GTP cyclohydrolase FolE2	folE2	25.1589	26.46	1	6	6	7	1.03669	1.01311	257	28.7286	6.53662
O87406	UPF0070 protein NGO0425	NGO0425	248.679	76.08	1	16	16	101	1.03678	1.01084	209	23.1349	5.41455
Q5F5I9	EtfB protein	NGO_1935	50.3354	50.6	1	14	14	17	1.03692	0.872696	249	26.9707	6.34131
Q5F6K2	Cell division protein FtsN	NGO_1549	241.193	65.74	1	28	28	87	1.03712	1.03816	289	31.5235	9.1001
Q5F8E4	Membrane protein	NGO_0834	31.2358	33.18	1	8	8	11	1.03745	1.04216	223	23.6971	8.41162
Q5F6S7	NAD(P) transhydrogenase subunit alpha	pntA	139.802	63.48	1	24	24	55	1.03782	1.00638	512	53.7416	8.08936
Q5F5Q1	Nitrogen assimilation regulatory protein NtrX	NGO_1866	21.3729	26.35	1	7	7	8	1.03787	0.960776	425	46.4897	5.18604
Q5F8Q2	Glucose-6-phosphate 1-dehydrogenase	zwf	15.2574	17.46	1	6	6	6	1.03839	0.862038	481	53.8556	5.42725
Q5F9X7	Ribonuclease 3	rnc	4.78915	7.11	1	2	2	2	1.03928	0.796408	239	26.931	9.31982
Q5F5D1	RDD family protein	NGO_1998	19.6497	23.83	1	4	4	12	1.04004	0.983955	193	21.1185	8.36768
Q5F763	GDSL family lipase	NGO_1323	87.6289	37.56	1	9	9	29	1.04051	0.974238	213	22.9492	9.46631
Q5F5K3	Cell division protein FtsX	NGO_1921	9.8256	5.9	1	2	2	3	1.04057	1.08256	305	34.1912	8.38232
Q5F9Q9	dTDP-4-dehydrorhamnose reductase	NGO_0332	9.73368	22.3	1	5	5	5	1.04074	0.869745	287	31.2408	6.22705
Q5F5C7	Cell division protein	NGO_2002	93.2673	60.58	1	15	15	43	1.04085	0.964391	274	29.3753	8.32373
Q5F573	Transporter	NGO_2057	153.835	35.11	1	9	9	69	1.041	0.976558	282	30.6884	7.37158
Q5F565	Membrane protein	NGO_2071	49.8014	22.91	1	10	10	16	1.04143	0.988383	550	62.2071	6.72705
Q5F561	Homoserine kinase	thrB	13.4597	22.95	1	4	4	4	1.04188	1.04692	305	33.5708	5.19873
Q5F7Y5	Ferredoxin	NGO_1026	73.9908	25.3	1	10	10	27	1.04297	1.07511	498	55.4805	7.98682
Q5F642	Methyltransferase	NGO_1724	9.38909	9.54	1	2	2	2	1.04299	0.982773	262	29.1778	6.53662
Q5F673	Membrane protein	NGO_1690	6.4722	37.04	1	2	2	3	1.04369	0.718874	81	9.49297	9.62744
Q5F5M6	Transcription accessory protein	NGO_1895	30.0512	12.68	1	6	6	8	1.04425	1.0661	757	83.2189	6.37939
Q5F660	LysR family transcriptional regulator	NGO_1706	5.2847	19.8	1	5	5	5	1.0444	0.865114	303	33.6655	7.78174
Q5F842	Aspartokinase	NGO_0956	7.89343	12.59	1	4	4	4	1.04443	1.07903	405	43.3714	5.30029
Q5F721	Aminobenzoyl-glutamate transporter	NGO_1368	9.70115	9.77	1	4	4	7	1.04457	1.00404	522	56.1413	8.32373
Q5F8U9	Membrane protein	NGO_0661	33.2971	24.52	1	8	8	12	1.04472	0.95431	310	36.1906	9.5249
Q5F889	3-phosphoshikimate 1-carboxyvinyltransferase	aroA	73.8034	35.8	1	8	8	23	1.04492	0.861753	433	46.7142	6.34131
Q5F5P1	Aspartate carbamoyltransferase regulatory chain	pyrI	18.4626	35.53	1	5	5	7	1.04507	0.789346	152	16.9048	8.92432
Q5F8K6	Peptidylprolyl isomerase	NGO_0766	166.665	51.17	1	26	26	69	1.04519	0.946142	512	56.6792	6.16357
A0A0H4IV86	Uncharacterized protein	NGO_06020	4.9152	6.56	1	1	2	2	1.04607	0.695556	305	32.9816	5.21143
Q5F5M1	Chaperone protein DnaJ	dnaJ	64.7717	31.1	1	12	12	22	1.04619	0.888709	373	40.5763	8.14795
Q5F675	Uncharacterized protein	NGO_1687	17.4631	22.36	1	4	4	8	1.04636	0.981299	322	36.8518	7.28369
Q5F6I7	Quinolinate synthase A	nadA	22.4574	18.92	1	8	8	11	1.04638	0.872024	370	40.0293	6.25244
Q5F8W8	tRNA pseudouridine synthase B	truB	11.7873	21.9	1	3	3	3	1.04643	0.820379	306	33.3663	7.75244
Q5F8X0	Type III restriction-modification system HindVIP enzyme res	NGO_0640	0	2.6	1	2	2	2	1.04734	1.06029	924	107.351	6.37939
Q5FA30	Ribonucleoside-triphosphate reductase	NGO_0204	7.08531	9.45	1	3	3	3	1.04747	0.872355	275	31.2699	6.55127
Q5F8H5	Bifunctional uridylyltransferase/uridylyl-removing enzyme	glnD	25.8658	11.03	1	7	7	12	1.04783	0.95667	852	96.903	7.7085
Q5FAE1	UDP-N-acetylgalactosaminyltransferase	NGO_0085	53.475	27.6	1	10	10	20	1.04838	0.988735	413	44.2383	9.0415
Q5F5T9	50S ribosomal protein L5	rplE	330.286	78.21	1	24	24	147	1.04845	0.949337	179	20.3659	9.5249
A0A0H4IW93	Sulfatase	NGO_06735	134.177	53.6	1	21	21	64	1.04845	1.00082	472	53.2499	7.07861
Q5F5I0	Uncharacterized protein	NGO_1945	3.77644	12.1	1	2	2	2	1.04848	0.962782	248	28.561	4.79248
Q5F9F4	50S ribosomal protein L25	rplY	67.383	51.58	1	10	10	28	1.04868	1.04208	190	20.9412	7.13721
Q5F8Y6	Transcription-repair-coupling factor	mfd	16.4481	7.94	1	6	6	7	1.04941	0.973811	1234	136.385	6.31592
Q5F887	Uncharacterized protein	NGO_0902	48.4336	35.05	1	13	13	26	1.0496	1.01882	525	59.208	8.96826
Q5F6S5	NAD(P) transhydrogenase subunit beta	pntB	103.584	23.43	1	13	13	37	1.04968	0.910149	461	48.4613	5.77002
Q5F8M0	XRE family transcriptional regulator	NGO_0752	5.38526	12.39	1	2	2	2	1.05055	0.949718	218	23.9198	7.13721
Q5F8L6	ATPase AAA	NGO_0756	12.3994	23.34	1	5	5	6	1.05069	0.766985	287	32.3274	6.11279
Q5F824	Acetate kinase	ackA	16.4864	16.08	1	5	5	6	1.05072	0.917897	398	42.3778	5.88428
Q5F966	Periplasmic protein	NGO_0533	12.9587	19.88	1	5	5	6	1.05079	0.921886	327	36.2216	8.79248
Q5FA91	Protease Do	NGO_0138	164.47	69.54	1	26	26	68	1.05099	1.00807	499	52.5351	5.46533
Q5F9W4	Ribosomal RNA small subunit methyltransferase A	rsmA	54.3614	40.15	1	10	10	22	1.05121	0.760391	259	29.2175	7.1958
Q5F9F3	Cytochrome C550	NGO_0443	0	10.8	1	3	3	3	1.05127	0.99649	389	42.6746	9.72998
Q5F874	2-oxoglutarate dehydrogenase	sucA	85.5068	27.92	1	22	22	32	1.05241	1.05699	942	105.053	6.771
Q5F845	TonB-dependent receptor	NGO_0952	157.825	47.61	1	34	34	62	1.0525	1.09366	922	104.1	9.36377
A0A0H4IT57	Membrane protein	NGO_08475	90.751	53.05	1	14	14	28	1.05253	0.961155	377	43.0584	5.66846
Q5F9Z2	Tetraacyldisaccharide 4'-kinase	lpxK	30.2213	28.57	1	6	6	8	1.0526	0.956263	343	36.9978	7.60596
Q5F826	Cytochrome oxidase maturation protein Cbb3	NGO_0975	16.1046	34.43	1	3	3	9	1.05272	0.944159	61	7.07051	4.65283
Q5FAC1	Lauroyl acyltransferase	NGO_0105	61.6547	39.72	1	9	9	27	1.05342	0.99954	282	31.4206	9.56885
Q5FA43	Protein translocase subunit SecD	secD	203.789	50.57	1	24	24	114	1.05349	1.02367	617	66.7041	6.18896
Q5F9P9	Elongation factor 4	lepA	132.019	40.2	1	24	24	53	1.0535	0.765175	597	65.9605	5.45264
Q5F6J9	Proline:sodium symporter PutP	NGO_1552	7.3071	4.92	1	2	2	2	1.05423	0.923941	508	54.2793	8.26514
Q5F4X2	Phosphoribosyltransferase	NGO_2172	20.2826	17.14	1	2	2	5	1.05444	0.957294	175	19.9392	5.021
Q5F4X8	Lipid A export ATP-binding/permease protein MsbA	msbA	158.651	29.26	1	19	19	90	1.05512	1.00161	622	68.759	8.11865
Q5F9Q8	Phosphoribosylaminoimidazole-succinocarboxamide synthase	purC	5.33004	5.23	1	2	2	2	1.05564	0.918692	287	32.2315	5.22412
Q5F5A8	Glycerol-3-phosphate dehydrogenase [NAD(P)+]	gpsA	51.602	36.17	1	12	12	23	1.05565	0.964403	329	35.3455	6.41748
Q5F976	Membrane protein	NGO_0523	28.3285	59.12	1	8	8	12	1.05565	0.954122	159	17.9664	9.18799
Q5F8W5	ATP-dependent Clp protease ATP-binding subunit ClpX	clpX	34.1602	37.92	1	12	12	15	1.05633	1.03683	414	44.8044	5.40186
Q5F9E5	Pilus assembly protein PilV	NGO_0453	205.021	76.35	1	14	14	131	1.05638	0.975235	203	22.0631	5.021
Q5F631	Geranyl transferase	NGO_1735	5.25766	5.03	1	2	2	2	1.05654	0.923113	298	31.7003	5.84619
Q5F6X1	Protein GrpE	grpE	12.4135	9.38	1	2	2	5	1.0568	0.931755	192	21.3367	4.76709
Q5F7H2	Phosphatidylserine decarboxylase proenzyme	psd	149.703	55.98	1	18	18	57	1.05724	0.917711	259	28.2767	8.14795
Q5F916	Cell division protein FtsK	NGO_0590	149.421	34.73	1	23	23	65	1.05734	1.04079	812	88.0584	8.5874
A0A0H4ISB8	Uncharacterized protein	NGO_11140	14.2861	22.38	1	1	3	8	1.05747	1.09732	143	15.2636	8.26514
Q5F9P6	DNA polymerase III subunit delta	NGO_0347	47.9059	39.08	1	9	9	13	1.05747	1.04704	325	36.9884	8.32373
Q5F9I7	Restriction endonuclease	NGO_0407	15.3471	6.1	1	4	4	6	1.05754	1.05627	1032	118.426	6.23975
Q5FAH9	Glutamate-1-semialdehyde 2,1-aminomutase	hemL	6.80316	9.15	1	2	2	2	1.05764	1.02176	426	44.982	6.06201
Q5F692	Type 4 prepilin-like proteins leader peptide-processing enzyme	NGO_1670	51.2479	22.73	1	7	7	22	1.05827	1.02857	286	31.3118	8.83643
Q5F6A5	Peptidylprolyl isomerase	NGO_1655	18.3603	36.9	1	6	6	10	1.05839	0.92313	252	28.5519	8.70459
Q5F7V8	Membrane protein	NGO_1059	29.2946	20.46	1	8	8	12	1.05857	1.09499	518	57.4249	4.85596
Q5F757	tRNA/tmRNA (uracil-C(5))-methyltransferase	trmA	6.64728	9.39	1	2	2	2	1.05876	0.912607	362	41.2798	5.88428
Q5FAK7	Amino-acid acetyltransferase	argA	20.1171	16.06	1	5	5	8	1.05899	1.0022	436	46.9742	6.80029
Q5F7F7	GntR family transcriptional regulator	NGO_1221	26.1971	46.64	1	9	9	13	1.059	1.01781	238	27.0691	6.7417
Q5F6L0	UDP-N-acetylmuramoyl-L-alanyl-D-glutamate--2,6-diaminopimelate ligase	murE	9.318	15.85	1	5	5	7	1.05919	1.00451	492	52.9767	6.59521
Q5FAF7	Tyrosine--tRNA ligase	tyrS	15.134	10.44	1	5	5	5	1.05925	1.11467	431	47.1523	6.39209
Q5F4Y2	Inositol monophosphatase	NGO_2161	25.4335	31.06	1	7	7	9	1.0593	0.982139	264	29.4169	7.02002
Q5F8C7	Glycerol-3-phosphate acyltransferase	plsY	21.8023	18	1	4	4	6	1.05959	1.04823	200	20.7385	10.0522
Q5F7W8	Aminotransferase	NGO_1047	32.4575	23.51	1	9	9	14	1.0597	0.829427	404	45.3963	6.99072
Q5F8G6	Dihydroxy-acid dehydratase	ilvD	37.7988	18.58	1	9	9	13	1.05972	0.906545	619	66.7996	6.30322
Q5F957	Restriction endonuclease EcoPI subunit R	NGO_0546	4.95104	9.81	1	6	6	9	1.05978	0.973824	979	111.357	6.82959
Q5F8S1	Threonine synthase	NGO_0689	22.6367	20.47	1	5	5	9	1.06009	1.01327	469	51.4459	5.66846
Q5F9N6	Methyltransferase	NGO_0357	2.26527	5.59	1	2	2	2	1.0605	0.644287	322	36.3005	8.36768
Q5FA55	Chemotaxis protein CheY	NGO_0177	20.6704	37.78	1	7	7	8	1.06068	1.01064	225	24.764	5.68115
Q5FAI2	1-deoxy-D-xylulose-5-phosphate synthase	dxs	29.4014	17.58	1	8	8	11	1.06076	1.01614	637	68.7683	6.26514
Q5F5G3	Protease	NGO_1963	99.9757	60.37	1	20	20	49	1.06091	1.00302	328	35.9408	9.40771
Q5F8U2	SAM-dependent methyltransferase	NGO_0668	150.032	60.05	1	21	21	56	1.06098	0.931366	418	46.4386	8.88037
Q5FA42	Protein-export membrane protein SecF	secF	48.3461	22.51	1	7	7	31	1.0619	0.957585	311	34.3791	7.04932
Q5F8H2	Ribonuclease R	rnr	28.2478	17.7	1	11	11	14	1.0621	1.00272	791	88.9963	9.05615
Q5F603	3-oxoacyl-[acyl-carrier-protein] synthase 2	NGO_1763	44.3119	26.27	1	5	5	15	1.06212	1.14848	415	43.0148	5.59229
Q5F6H9	Transcriptional regulator	NGO_1579	45.731	36.89	1	8	8	16	1.06268	0.996209	244	27.392	8.39697
Q5F9E6	Ferrous iron transporter B	NGO_0452	219.356	60.18	1	17	17	86	1.06268	0.948075	221	24.6714	8.55811
Q5F969	Long-chain fatty acid--CoA ligase	NGO_0530	135.545	55.13	1	29	29	58	1.06303	0.945715	517	57.4164	9.12939
Q5F9G0	Spermidine synthase	NGO_0435	10.5499	22.81	1	5	5	6	1.06314	0.996661	263	29.7632	6.7417
Q5F5A6	Cell division protein ZapA	NGO_2023	20.6386	56.44	1	4	4	8	1.06337	0.985901	101	10.9436	5.19873
Q5FAJ0	Polyphosphate kinase	ppk	60.7842	28.03	1	15	15	27	1.06367	0.885315	685	77.2092	8.44092
Q5F645	Indole-3-glycerol phosphate synthase	trpC	21.7679	18.85	1	4	4	7	1.06382	0.815139	260	28.6041	5.70654
Q5F9M0	Cysteine ABC transporter permease	NGO_0373	19.5731	31.51	1	6	6	16	1.06387	0.847415	238	26.3712	9.5249
Q5F5R1	50S ribosomal protein L11	rplK	79.297	48.61	1	9	9	28	1.06441	1.02865	144	14.9801	9.70068
Q5FAJ8	Preprotein translocase subunit SecG	NGO_0016	30.7969	27.59	1	2	2	16	1.06507	0.989822	116	12.1852	9.37842
Q5F771	Protease	NGO_1314	10.8066	10.42	1	4	4	7	1.06539	1.03491	451	50.7766	6.37939
Q5F797	Translation initiation factor IF-2	infB	139.72	40.4	1	31	31	56	1.06547	1.0103	943	100.956	8.98291
Q5FA35	Transcription termination factor Rho	rho	300.329	69.69	1	29	29	122	1.06595	0.856592	419	47.2897	6.68311
Q5F5W9	Zinc metalloprotease	NGO_1800	127.051	35.2	1	13	13	37	1.06601	1.08576	446	48.0874	9.21729
Q5F649	DSBA oxidoreductase	NGO_1717	399.921	67.95	1	22	22	166	1.06643	1.03311	234	25.404	5.87158
Q5F9W7	Amino acid ABC transporter ATPase	NGO_0269	39.5298	31.82	1	8	8	16	1.06646	0.766851	242	27.0099	6.354
O87407	GTPase Der	der	93.8153	38.56	1	17	17	40	1.06665	1.12509	485	53.9946	9.48096
Q5F5Y6	Lipid-A-disaccharide synthase	lpxB	56.8131	42.82	1	12	12	18	1.06697	0.941168	390	43.0372	8.646
Q5F7X0	Tryptophan--tRNA ligase	trpS	7.58998	10.42	1	2	2	2	1.06743	1.09003	336	37.5551	5.89697
Q5F5V2	DNA-directed RNA polymerase subunit alpha	rpoA	288.28	65.55	1	27	27	109	1.06744	0.898829	328	35.9788	5.09717
Q5F885	Oxidoreductase	NGO_0904	10.3787	11.97	1	4	4	4	1.06752	0.887458	259	28.3207	5.73193
Q5F6A0	Lipopolysaccharide assembly protein B	lapB	142.376	57.84	1	21	21	58	1.0676	0.960552	389	44.4746	7.13721
Q5FA18	Fe3+ dicitrate ABC transporter permease	NGO_0216	6.97692	5.74	1	3	3	3	1.06783	1.08531	505	55.8035	9.59814
Q5F6P4	Uncharacterized protein	NGO_1505	15.9117	35	1	4	4	6	1.06852	0.976633	140	15.6389	9.02686
Q5F9P8	5'-methylthioadenosine/S-adenosylhomocysteine nucleosidase	mtnN	87.8868	60.94	1	14	14	26	1.0686	0.810178	233	24.7908	5.33838
Q5FA21	Imidazole glycerol phosphate synthase subunit HisH	hisH	8.50104	23.11	1	3	3	3	1.06916	0.86712	212	23.5547	8.17725
Q5F956	tRNA 2-thiocytidine biosynthesis protein TtcA	ttcA	13.6184	20.38	1	6	6	6	1.06917	0.737205	319	35.9465	7.06396
Q5F8Y5	Oxidoreductase	NGO_0624	46.8414	36.29	1	14	14	19	1.06918	1.00744	463	52.2521	6.69775
Q5F7M1	O-succinylhomoserine sulfhydrolase	NGO_1149	17.1804	21.24	1	7	7	7	1.06936	0.992568	386	41.5485	7.28369
Q5F7E7	Aconitate hydratase B	NGO_1231	51.2468	30.31	1	19	19	26	1.0696	0.991955	861	92.6727	5.73193
Q5F4Y8	Glycine--tRNA ligase alpha subunit	glyQ	31.0593	30.87	1	8	8	12	1.06966	0.993743	298	33.975	5.19873
Q5F5X5	Membrane protein	NGO_1793	12.962	10.93	1	3	3	6	1.06991	1.11977	375	42.3724	10.6528
Q5F875	Dihydrolipoyllysine-residue succinyltransferase component of 2-oxoglutarate dehydrogenase complex	NGO_0916	142.591	51.91	1	16	16	54	1.07004	0.932578	393	41.6591	5.26221
Q5F8T1	3-isopropylmalate dehydratase large subunit	leuC	4.54312	4.05	1	2	2	3	1.07044	0.926569	469	50.4422	5.8335
Q5F894	tRNA-dihydrouridine(16) synthase	dusC	14.081	14.41	1	5	5	5	1.07054	0.840965	333	36.9669	7.69385
Q5F7Y3	Transketolase	NGO_1028	37.212	30.05	1	13	13	20	1.07058	1.00768	659	71.5299	5.93506
Q5FAH6	Acetyl-CoA carboxylase	NGO_0044	110.662	52.98	1	19	19	46	1.07111	0.889361	453	49.6113	6.58057
Q5F6G0	Uncharacterized protein	NGO_1599	5.89858	3.75	1	2	2	2	1.07119	1.01422	427	46.3509	9.27588
Q5F5Y8	Outer membrane protein assembly factor BamE	bamE	165.091	75.2	1	11	11	69	1.07133	1.00243	125	13.9444	9.14404
Q5FAE0	Glycosyl transferase family 1	NGO_0086	55.9881	41.49	1	13	13	25	1.07145	0.831225	388	44.1127	8.41162
Q5F791	Disulfide bond formation protein B	dsbB	13.923	9.26	1	2	2	6	1.07161	1.02262	162	17.3261	8.67529
Q5F7V7	Fimb protein	NGO_1060	175.352	46.74	1	16	16	65	1.07174	1.0641	261	29.1317	8.71924
Q5F901	Murein transglycosylase	NGO_0608	16.9093	22.64	1	9	9	9	1.07215	0.985092	658	72.0444	9.36377
Q5F5U7	Protein translocase subunit SecY	secY	49.3212	15.37	1	8	8	23	1.07225	0.949244	436	47.4956	9.75928
Q5F7V6	Succinate-semialdehyde dehydrogenase	gabD	5.59668	4.19	1	2	2	2	1.07262	0.943096	477	50.9784	5.74463
Q9ZHY2	DNA repair protein RecO	recO	6.47391	31.58	1	4	4	5	1.07264	0.942825	247	27.8025	8.44092
Q5F6V7	Thiol:disulfide interchange protein	NGO_1438	55.7304	41.76	1	12	12	21	1.073	0.933135	261	28.6878	8.27979
Q5F633	Putative ribosome biogenesis GTPase RsgA	rsgA	4.01608	7.49	1	2	2	2	1.07312	0.662895	307	33.4873	7.04932
Q5F5I5	Threonylcarbamoyl-AMP synthase	tsaC	9.47515	19.05	1	4	4	4	1.07342	0.866385	189	20.9755	11.2241
Q5F955	tRNA-modifying protein	NGO_0548	4.21383	10.45	1	2	2	2	1.07357	0.954975	287	31.002	6.34131
Q5F6R4	C4-dicarboxylate ABC transporter	NGO_1485	21.1017	6.56	1	2	2	7	1.07359	0.921415	488	51.5234	9.18799
A0A0H4IWH7	Pilus assembly protein	NGO_10270	235.8	43.34	1	8	41	93	1.0738	0.869621	1006	110.677	9.34912
Q5F6W0	ABC transporter ATP-binding protein	NGO_1434	11.6541	22.08	1	4	4	4	1.07392	0.86476	231	25.6953	5.33838
Q5FA15	Argininosuccinate lyase	argH	76.5636	51.97	1	19	19	40	1.07417	1.1462	458	51.2771	5.74463
Q5F911	Dual-specificity RNA methyltransferase RlmN	rlmN	51.8903	56.32	1	15	15	26	1.07522	0.915648	364	41.0456	7.94287
Q5F9E3	Pilus assembly protein PilX	NGO_0455	187.574	67	1	17	17	87	1.07556	0.997905	203	21.9531	8.11865
Q5F4X3	Phosphate acyltransferase	plsX	29.752	31.9	1	9	9	11	1.07565	0.967659	348	36.7743	7.56201
Q5F8I0	Lipoyl synthase	lipA	24.4484	25.99	1	8	8	10	1.07584	0.891666	327	37.0228	7.53271
Q5F5K6	UDP-N-acetylglucosamine 1-carboxyvinyltransferase	murA	8.81116	8.63	1	3	3	4	1.07662	0.929874	417	43.7917	5.93506
Q5F552	Membrane protein	NGO_2084	20.3175	9.25	1	2	2	8	1.07699	1.18516	227	24.4159	8.96826
Q5F8M9	Protein RecA	recA	220.569	64.94	1	19	19	89	1.07773	0.920585	348	37.6193	5.19873
Q5FAG7	Pilus assembly protein	NGO_0055	494.468	70.52	1	37	69	206	1.07782	1.0125	1004	110.223	9.17334
Q5F809	Membrane protein	NGO_0994	333.62	57.92	1	13	13	176	1.0779	1.09223	183	18.5201	4.80518
Q5F8V4	MFS transporter	NGO_0656	2.70911	8.58	1	3	3	6	1.07811	1.05987	513	54.3884	9.1001
Q5F634	Multidrug ABC transporter ATP-binding protein	NGO_1732	86.5524	28.16	1	12	13	41	1.07822	0.981842	618	67.8432	7.66455
Q5FAG0	Ribosome-binding ATPase YchF	ychF	6.4001	13.77	1	4	4	4	1.07907	0.868869	363	39.2753	4.98291
Q5F570	Signal recognition particle receptor FtsY	ftsY	182.699	55.58	1	17	17	85	1.07914	0.848328	421	44.7316	5.22412
Q5F8S7	Serine protease	NGO_0683	47.8486	30.99	1	8	8	21	1.0797	1.10115	426	47.8711	8.52881
Q5F6L6	UDP-N-acetylmuramoylalanine--D-glutamate ligase	murD	74.3173	39.33	1	13	13	34	1.07981	0.837236	445	48.0047	5.2749
Q5F734	Alpha 1,2 N-acetylglucosamine transferase	NGO_1354	35.6227	26.55	1	9	9	14	1.08007	0.822364	354	39.9179	9.08545
Q5FA61	ABC transporter ATP-binding protein	NGO_0170	65.9758	41.43	1	8	8	26	1.08027	1.02775	251	28.1103	7.53271
Q5F5Q2	DNA processing protein DprA	NGO_1865	43.2267	22.53	1	7	7	14	1.08043	0.875728	395	41.8264	6.3667
Q5F6H4	Adhesin MafA 2/3	mafA2	146.123	58.47	1	17	19	58	1.08049	1.26023	313	33.9054	9.0415
Q5F9S8	4-hydroxybenzoate octaprenyltransferase	ubiA	4.69921	4.73	1	2	2	2	1.08111	0.838455	296	33.2016	9.18799
Q5FAB1	Protein-export protein SecB	secB	13.5713	22.45	1	2	2	7	1.08176	1.05311	147	16.3232	4.27197
Q5F6U7	UDP-2,3-diacylglucosamine hydrolase	lpxH	18.1746	17.08	1	5	5	7	1.08224	1.03052	240	27.6343	8.5874
Q5F6X9	Na(+)-translocating NADH-quinone reductase subunit B	nqrB	14.8114	6.59	1	4	4	5	1.08261	0.832035	410	44.4609	8.95361
Q5F932	Peptidase S41	NGO_0572	94.4009	43.99	1	20	20	39	1.08284	0.938518	491	52.7028	8.82178
Q5F623	NADH-quinone oxidoreductase subunit I	nuoI	11.69	16.98	1	3	3	4	1.08305	0.919795	159	18.1441	7.62061
Q5F873	Citrate synthase	gltA	63.497	31.38	1	10	10	22	1.08352	1.09358	427	48.0902	6.94678
Q5F6K9	Penicillin-binding protein	NGO_1542	165.938	61.68	1	29	29	78	1.08361	1.05758	582	63.7254	9.17334
Q5FA34	Phosphoenolpyruvate synthase	NGO_0200	78.3096	30.73	1	20	20	27	1.08372	0.959322	794	87.181	5.14795
Q5F6L4	Phospho-N-acetylmuramoyl-pentapeptide-transferase	mraY	11.4377	6.39	1	3	3	4	1.08401	1.03535	360	39.3201	9.49561
Q5F6F2	Lipopolysaccharide-assembly, LptC-related family protein	NGO_1607	38.9171	67.88	1	10	10	17	1.08406	1.10752	193	21.7809	6.21436
Q5F5W0	Valine--tRNA ligase	valS	73.2834	30.48	1	23	23	35	1.08447	1.17337	945	106.266	5.68115
Q5F8E7	Phytoene synthase	NGO_0830	42.7065	22.41	1	6	6	14	1.08458	0.9973	290	32.8299	8.19189
Q5FAI1	tRNA-2-methylthio-N(6)-dimethylallyladenosine synthase	miaB	70.1297	40.05	1	13	13	24	1.08487	0.8137	442	49.6203	5.36377
Q5F833	Amino acid ABC transporter permease	NGO_0968	13.3215	24.6	1	5	5	9	1.08511	0.961538	248	27.7209	9.29053
Q5F8K3	Permease	NGO_0769	63.7089	32.29	1	12	12	26	1.08535	1.09865	415	45.3781	6.07471
Q5F9H9	Poly(A) polymerase I	pcnB	156.243	46.68	1	20	20	63	1.08544	1.03246	452	51.3748	9.80322
Q5F6K1	ATP-dependent protease	NGO_1550	19.6331	23.69	1	8	8	14	1.08545	0.857077	498	53.2657	6.91748
Q5F5N1	Uncharacterized protein	NGO_1889	32.4018	33.73	1	10	10	16	1.08546	1.10114	338	36.8136	4.83057
Q5F940	Acetyltransferase component of pyruvate dehydrogenase complex	NGO_0564	152.224	36.86	1	19	19	65	1.08556	1.05108	529	54.6588	5.37646
Q5F5Z8	Oligopeptidase A	NGO_1770	45.4431	19.03	1	11	11	15	1.08674	1.04604	678	75.8574	5.64307
Q5F7H1	UvrABC system protein A	uvrA	67.8468	24.97	1	19	19	26	1.08687	0.87092	949	105.411	7.10791
Q5F6U2	Lysine--tRNA ligase	lysS	13.992	12.52	1	6	6	6	1.08709	1.08948	503	57.344	5.35107
Q5F9E7	Replicative DNA helicase	NGO_0451	47.7907	43.59	1	14	14	17	1.08741	0.888543	468	52.1527	5.22412
Q5F8D3	Gamma-glutamyl phosphate reductase	proA	14.7317	10.48	1	5	5	5	1.08772	1.02351	420	44.8914	5.92236
Q5F943	Uncharacterized protein	NGO_0561	211.551	57.75	1	29	29	88	1.08856	0.98009	516	57.0555	5.78271
Q5F7A4	Nitrite reductase	NGO_1276	48.6212	43.11	1	10	10	20	1.08868	1.10778	392	40.9084	5.33838
Q5F8I5	Stomatin 2	NGO_0788	225.204	76.83	1	20	20	129	1.08887	0.95162	315	34.4562	5.79541
Q5F523	Toluene ABC transporter ATP-binding protein	NGO_2116	78.7309	37.22	1	8	8	27	1.08905	1.04235	266	29.2261	5.32568
Q5F8E8	Chaperone protein HscA homolog	hscA	18.4495	13.39	1	7	7	9	1.0892	0.954904	620	66.3803	5.41455
Q5F5V4	Probable septum site-determining protein MinC	minC	12.9497	13.92	1	3	3	4	1.08946	0.941299	237	26.2515	5.92236
Q5F5A9	Phosphoenolpyruvate carboxylase	ppc	391.242	54.44	1	44	44	166	1.0896	0.975247	900	101.058	7.03467
Q5FA19	Fe(3+) ions import ATP-binding protein FbpC	fbpC	20.8169	18.75	1	5	5	10	1.09002	0.949437	352	37.879	7.34229
Q5F862	Methylenetetrahydrofolate reductase	NGO_0929	228.313	75.68	1	21	21	86	1.09007	0.887557	292	33.0771	7.02002
Q5F8S2	Uncharacterized protein	NGO_0688	28.3819	37.31	1	7	7	9	1.09012	0.929686	260	28.7804	9.14404
Q5F6X3	FAD:protein FMN transferase	NGO_1420	46.0041	41.88	1	15	15	23	1.09018	0.949109	351	38.5902	9.17334
Q5F6U6	Lactate permease	NGO_1449	37.4007	14.58	1	9	9	22	1.09021	1.02469	528	56.6832	8.76318
Q5F9E4	Pilus assembly protein PilW	NGO_0454	299.754	77.91	1	29	29	130	1.09051	0.929955	326	35.9266	9.23193
Q5F5P8	Ribosomal RNA small subunit methyltransferase B	NGO_1869	137.123	71.6	1	25	25	60	1.09052	0.953903	419	46.2871	8.32373
Q5FA80	RNA helicase	NGO_0149	71.8634	38.95	1	12	12	31	1.09056	0.987976	457	50.8415	9.17334
Q5F5H6	Esterase	NGO_1949	47.1323	30.33	1	8	8	20	1.091	1.06254	300	31.3349	9.96436
Q5F8F5	Acetyl-coenzyme A carboxylase carboxyl transferase subunit alpha	accA	26.3973	26.65	1	6	6	7	1.09118	0.909311	319	35.3983	6.96143
Q5F5V5	Cell division topological specificity factor	minE	0	19.54	1	2	2	3	1.09195	0.78777	87	10.0344	6.75635
Q5F5F4	Elongation factor Ts	tsf	23.7949	23.24	1	5	5	7	1.09247	1.12747	284	30.3397	5.18604
Q5F5Q0	ATPase	NGO_1867	76.8586	29.75	1	16	16	37	1.09273	1.05973	706	76.6731	6.50732
Q5FAB0	ATP-dependent DNA helicase RecG	recG	18.3996	8.84	1	5	5	8	1.09314	0.873908	679	74.6587	7.89893
Q5F5A5	50S ribosomal protein L13	rplM	36.5043	38.46	1	5	5	16	1.09318	1.15798	143	16.2276	9.72998
Q5F9M3	RecBCD enzyme subunit RecB	recB	40.0511	15	1	13	13	13	1.09358	0.947367	1200	134.185	5.84619
Q5F6M2	Cell division protein FtsA	ftsA	209.809	70.05	1	25	25	101	1.0941	0.95138	414	44.0271	5.51611
Q5F5U5	50S ribosomal protein L30	rpmD	76.4165	57.38	1	5	5	23	1.09442	1.02047	61	6.93179	9.99365
Q5F6X2	Uncharacterized protein	NGO_1421	9.24507	25.35	1	2	2	4	1.09462	0.899467	71	7.72602	8.77783
O87408	Recombination-associated protein RdgC	rdgC	17.8681	15.05	1	5	5	6	1.09487	1.03144	299	33.2711	4.90674
Q5F5L4	Twitching motility protein PilT	NGO_1909	197.525	81.62	1	28	28	105	1.09518	0.87033	408	45.6696	7.34229
Q5F8W2	Membrane protein	NGO_0648	84.748	33.7	1	5	5	59	1.09551	1.08933	184	20.2835	10.9019
Q9ZHY3	P-protein	pheA	2.15156	14.36	1	3	3	6	1.09584	0.853999	362	39.3291	6.02393
Q5F7Y0	Single-stranded DNA-binding protein	NGO_1031	7.28202	13.79	1	2	2	3	1.09589	0.830104	174	19.4366	6.04932
Q5F5Q9	Protein translocase subunit SecE	secE	56.6391	28.26	1	4	4	24	1.09597	0.983162	92	10.6185	8.45557
Q5FAG4	Homoprotocatechuate degradative operon repressor	NGO_0058	9.11459	47.95	1	4	4	7	1.09615	0.897946	146	16.6049	5.22412
Q5F8N1	ATP-dependent DNA helicase Rep	rep	9.58623	8.2	1	6	6	6	1.09668	0.927825	671	75.704	7.18115
Q5F9U8	Potassium transporter	NGO_0291	76.7062	25.69	1	12	12	25	1.0967	1.0264	576	61.5176	5.43994
Q5F7T9	CMP-N-acetylneuraminate-beta-galactosamide-alpha-2, 3-sialyltransferase	NGO_1081	338.621	78.31	1	37	37	170	1.09678	0.99119	378	43.3773	8.98291
Q5F774	Adenine phosphoribosyltransferase	apt	14.2977	27.13	1	2	2	3	1.09801	1.17805	188	20.3999	5.92236
Q5F532	Uncharacterized protein	NGO_2104	5.10987	9.09	1	2	2	2	1.09809	1.0874	231	25.9102	5.66846
Q5F6F6	Monofunctional biosynthetic peptidoglycan transglycosylase	mtgA	19.9288	31.33	1	7	7	8	1.09814	1.11417	233	26.6258	9.75928
A0A0H4IS99	Uncharacterized protein	NGO_10520	16.518	73.24	1	6	6	12	1.09852	0.844977	71	8.44152	9.70068
Q5F7Y6	Membrane protein	NGO_1025	117.892	70.55	1	13	13	44	1.09904	1.03035	163	18.0882	6.53662
Q5F821	Phytoene synthase	NGO_0980	15.4599	18.52	1	4	4	9	1.09936	0.94299	270	30.2438	8.71924
Q5F8S5	ATPase P	NGO_0685	111.236	24.69	1	18	18	32	1.09941	1.10512	818	88.7081	6.3667
Q5F503	Uncharacterized protein	NGO_2137	25.6367	30.83	1	6	6	9	1.09989	0.879297	266	28.9683	7.7085
Q5F895	FAD-linked oxidase	NGO_0893	128.095	36.26	1	35	35	54	1.09997	0.907174	1277	141.751	8.08936
Q5F597	Recombinase RmuC	NGO_2032	104.33	47.32	1	28	28	38	1.10034	0.948964	596	66.9335	5.18604
Q5F719	Membrane protein	NGO_1370	4.81005	8.32	1	3	3	3	1.10058	1.04331	469	52.1432	8.85107
Q5F5Z6	DNA gyrase subunit B	gyrB	169.398	48.87	1	38	38	79	1.10107	0.877921	796	88.1542	5.61768
Q5F925	30S ribosomal protein S6	rpsF	35.1471	66.39	1	5	5	17	1.10114	0.935019	122	13.8522	7.21045
Q5F751	Lactate dehydrogenase	NGO_1336	81.0307	56.93	1	14	14	30	1.10121	0.914621	332	36.6104	5.85889
Q5F883	(Fe-S)-binding protein	NGO_0906	230.317	68.39	1	26	26	103	1.10177	1.04621	484	53.8867	8.36768
Q5F533	DNA polymerase I	NGO_2103	141.112	44.73	1	29	29	56	1.10198	0.949167	930	102.071	5.49072
Q5F585	Methionine--tRNA ligase	metG	23.7866	11.99	1	6	6	8	1.10199	0.936375	684	76.8951	5.70654
Q5F9U6	Ferrochelatase	hemH	11.4183	19.05	1	6	6	7	1.10207	0.947531	336	38.0364	6.53662
Q5FA37	Oxidoreductase	NGO_0197	4.61761	3.71	1	2	2	2	1.10217	0.87097	431	48.3962	6.41748
Q5F659	Deoxyribodipyrimidine photolyase	NGO_1707	7.523	7.18	1	3	3	3	1.10273	0.897341	432	48.1936	7.85498
Q5F9S2	DNA repair protein RecN	NGO_0318	83.3586	31.78	1	14	14	38	1.10397	0.86799	557	61.0943	5.32568
Q5F742	3-octaprenyl-4-hydroxybenzoate carboxy-lyase	ubiD	31.9299	17.28	1	9	9	14	1.10407	0.910512	492	55.2724	6.55127
Q5F9Y4	Clp protease ClpB	NGO_0250	12.64	27.59	1	5	5	6	1.10428	0.965618	203	22.5365	8.38232
Q5FAC3	Cytochrome C biogenesis protein	NGO_0103	19.6574	8.35	1	3	3	7	1.10437	0.924629	395	44.5544	8.80713
Q5F609	DNA helicase	NGO_1757	31.3829	15.51	1	9	9	11	1.10477	1.10649	735	82.0651	6.65381
Q5F975	Integrase	NGO_0524	12.5868	11.55	1	5	5	6	1.10501	0.985762	329	37.493	10.272
Q5F920	CDP-diacylglycerol--serine O-phosphatidyltransferase	NGO_0586	5.14199	8.06	1	2	2	2	1.10593	0.993954	248	27.8928	9.70068
Q5F726	Multidrug transporter	NGO_1363	439.14	80.3	1	38	38	179	1.10605	1.03313	467	50.3824	9.17334
Q9ZHD6	Glutamyl-tRNA reductase	hemA	12.0002	8.19	1	3	3	5	1.1066	0.953056	415	45.4246	5.36377
Q5F7U0	Cytochrome C	NGO_1080	137.892	50.66	1	9	9	113	1.1068	1.05688	152	16.0819	7.82568
Q5F5K2	GMP synthase	NGO_1922	21.7245	44.44	1	7	7	8	1.10715	0.943938	216	23.8277	9.17334
Q5F743	AsmA family protein	NGO_1344	47.772	26.86	1	15	15	17	1.10775	0.948818	700	77.1274	9.29053
Q5FAB4	Ribonuclease G	NGO_0113	33.0468	19.32	1	7	7	9	1.10869	0.931433	497	56.5574	5.51611
Q5FA60	50S ribosomal protein L19	rplS	43.236	58.68	1	6	6	19	1.10905	0.963656	121	13.7596	10.4478
Q5F6F4	Sugar ABC transporter ATP-binding protein	NGO_1605	64.1778	52.46	1	12	12	24	1.1092	0.979024	244	26.9946	9.43701
Q5F6L8	UDP-N-acetylglucosamine--N-acetylmuramyl-(pentapeptide) pyrophosphoryl-undecaprenol N-acetylglucosamine transferase	murG	88.8619	50.7	1	15	15	42	1.10922	0.99001	355	38.2584	9.14404
Q5F5S5	30S ribosomal protein S10	rpsJ	42.8149	71.84	1	9	9	19	1.10935	0.913834	103	11.7995	9.56885
Q5F9M6	DNA repair protein RadA	radA	53.1585	27.89	1	9	9	16	1.10945	0.905979	459	49.4755	7.44482
Q5F915	Trigger factor	tig	61.2662	30.43	1	12	12	18	1.10999	1.15664	437	48.3378	4.90674
Q5F8B4	Anthranilate synthase component 1	trpE	16.7482	16.9	1	4	4	4	1.11071	0.922483	491	54.7139	5.57959
Q5F7M0	Uncharacterized protein	NGO_1150	6.93079	21.88	1	4	4	6	1.11123	0.923461	256	29.2308	5.2876
Q5F6A4	Peptidylprolyl isomerase	NGO_1656	68.8026	47.22	1	15	15	28	1.11152	1.03	288	31.5087	9.12939
Q5FA25	Peptide chain release factor 3	prfC	24.8724	24.29	1	11	11	12	1.11185	1.05099	531	59.4686	5.61768
Q5F5Y0	tRNA uridine 5-carboxymethylaminomethyl modification enzyme MnmG	mnmG	21.586	11.62	1	6	6	9	1.11187	1.00604	628	69.5809	6.7417
Q5FAA1	UPF0761 membrane protein NGO_0127	NGO_0127	40.1365	14.22	1	6	6	15	1.11189	1.01978	408	46.354	8.77783
Q5F9D9	Succinyldiaminopimelate aminotransferase	NGO_0460	31.9334	23.29	1	8	8	12	1.1123	1.13689	395	44.1077	6.69775
Q5F569	UDP-3-O-acyl-N-acetylglucosamine deacetylase	lpxC	10.1559	11.4	1	3	3	3	1.11244	0.829568	307	33.8994	5.41455
Q5F6V2	Chromosome partition protein Smc	smc	46.605	9.13	1	8	8	12	1.11268	0.931734	1161	130.281	5.65576
Q5F6L9	UDP-N-acetylmuramate--L-alanine ligase	murC	76.8123	36.97	1	15	15	28	1.11271	0.962325	468	50.1629	6.26514
Q5F761	Glycine dehydrogenase (decarboxylating)	gcvP	22.3595	10	1	5	5	6	1.11283	1.11488	950	104.014	5.88428
Q5FA50	Sec-independent protein translocase protein TatB	tatB	56.3144	23.25	1	4	4	25	1.11361	1.05728	228	25.204	5.42725
Q5F6W9	Probable protein kinase UbiB	ubiB	123.254	51.29	1	21	21	51	1.11477	0.990292	503	57.2946	8.79248
Q5F707	GTP pyrophosphokinase	NGO_1382	30.1327	16.42	1	8	8	9	1.11518	1.17294	737	82.3459	6.59521
Q5F5R3	50S ribosomal protein L10	rplJ	61.7552	83.13	1	11	11	45	1.11659	1.22077	166	17.6114	8.32373
Q5F7D7	Histidinol-phosphate aminotransferase	hisC	8.8232	17.55	1	4	4	5	1.11745	1.2007	359	39.2324	7.2251
Q5F783	50S ribosomal protein L3 glutamine methyltransferase	prmB	13.1188	8.58	1	2	2	5	1.11796	0.942859	303	33.806	4.43701
Q5F6Y5	ArsR family transcriptional regulator	NGO_1407	6.64046	20.63	1	3	3	4	1.11857	1.01573	160	18.0065	7.03467
Q5F604	Acyl carrier protein	acpP	16.5168	39.74	1	3	3	5	1.11914	1.08554	78	8.5201	4.01807
Q5F9Z8	Cell division protein ZipA	NGO_0236	205.741	52.57	1	20	20	124	1.11974	1.03283	428	46.973	6.39209
Q5F521	ABC transporter substrate-binding protein	NGO_2118	24.231	37.2	1	8	8	11	1.11979	1.11407	164	16.9658	5.07178
Q5F871	Succinate dehydrogenase iron-sulfur subunit	sdhB	29.3351	22.55	1	4	4	9	1.12091	0.903324	235	27.1267	7.48877
Q5F942	Dihydrolipoyl dehydrogenase	NGO_0562	3.09409	11.45	1	4	4	6	1.12116	1.0396	594	61.7549	5.30029
Q5FAH3	S-adenosylmethionine:tRNA ribosyltransferase-isomerase	queA	16.383	22.54	1	5	5	8	1.12167	1.15064	346	38.1274	6.41748
Q5F9G1	Alpha/beta hydrolase	NGO_0434	53.0163	51.17	1	7	7	18	1.12193	0.92191	213	22.7408	6.354
Q5F7L1	Phosphomethylpyrimidine kinase	NGO_1160	9.48253	14.18	1	2	2	3	1.12244	1.08845	268	28.3356	6.7124
Q5FA54	Polymerase	NGO_0178	56.6678	12.91	1	8	8	21	1.12323	1.0372	604	67.0544	9.12939
Q5F5J4	DNA mismatch repair protein MutS	mutS	107.635	37.5	1	26	26	46	1.12343	0.894991	864	95.0894	6.53662
Q5F9N2	Heme biosynthesis protein HemY	NGO_0361	174.377	55.56	1	26	26	63	1.12402	0.981892	405	45.1712	9.67139
Q5F5P6	Peptide deformylase	def	13.0491	16.77	1	2	2	4	1.12441	0.868743	167	19.059	5.87158
Q5F9P0	Uracil phosphoribosyltransferase	upp	29.6585	39.42	1	6	6	10	1.1248	1.09876	208	22.863	5.69385
Q5F8M6	DNA mismatch repair protein MutL	mutL	28.0688	22.95	1	10	10	13	1.12503	0.992487	658	71.5575	6.53662
Q5F655	Adenylosuccinate lyase	NGO_1711	16.4161	10.53	1	5	5	6	1.12508	1.16083	456	50.3052	5.98584
Q5F9P5	Pilus assembly protein	NGO_0348	6.06857	18.97	1	1	2	2	1.12604	0.752276	116	12.7885	5.87158
Q5F608	Glutamate-ammonia-ligase adenylyltransferase	glnE	17.071	9.04	1	5	5	5	1.12624	0.927232	896	101.667	5.87158
Q5F689	Pilus assembly protein PilF	NGO_1673	160.367	58.96	1	24	24	76	1.12636	1.00093	558	61.8519	5.89697
A0A0H4IWE0	Membrane fusogenic activity family protein	NGO_08205	66.8968	57.55	1	6	6	24	1.12638	0.95031	106	11.58	4.94482
Q5FAC0	S-adenosylmethionine synthase	metK	41.4119	35.99	1	11	11	16	1.12644	1.04634	389	41.9163	5.18604
Q5F6M4	Guanine permease	NGO_1527	5.22752	7.11	1	3	3	3	1.1274	1.05973	436	46.0575	8.06006
Q5FAG1	Formate--tetrahydrofolate ligase	fhs	5.49831	5.56	1	3	3	3	1.12795	0.880288	558	59.1027	6.59521
Q5F5I8	Electron transfer flavoprotein subunit beta	NGO_1936	81.2122	49.2	1	11	11	36	1.12813	0.786545	311	32.5723	5.14795
Q5F5S3	Elongation factor G	fusA	187.632	55.49	1	32	32	68	1.12842	1.1288	701	77.1241	5.17334
Q5F525	Aminobenzoate synthetase	NGO_2112	32.6134	27.4	1	10	10	11	1.12851	0.940817	624	68.7638	6.23975
Q5F8Z2	Enolase	eno	109.01	50.47	1	20	20	45	1.12855	0.69291	428	46.083	4.89404
Q5F6K8	Cell division protein FtsL	ftsL	12.8311	36.78	1	2	2	6	1.129	1.18586	87	9.98509	9.30518
Q5F8Z9	Formamidopyrimidine-DNA glycosylase	mutM	0	7.27	1	2	2	2	1.12924	0.88394	275	30.8362	9.05615
Q5F913	4-hydroxy-3-methylbut-2-en-1-yl diphosphate synthase (flavodoxin)	ispG	40.1836	31.35	1	11	11	17	1.1294	0.960662	421	45.3396	7.35693
Q5F8K1	RecBCD enzyme subunit RecD	recD	16.149	15.66	1	5	5	6	1.12985	1.02795	581	63.0162	6.1001
Q5F8L9	ATPase	NGO_0753	39.2123	17.66	1	10	10	15	1.12987	1.0006	589	66.6346	5.93506
Q5F7H8	ATP-dependent helicase	NGO_1199	81.9202	26.13	1	23	23	30	1.1299	1.11155	1064	120.423	9.02686
Q5F4Y5	Glycosyl transferase family A	NGO_2158	11.3351	21.89	1	6	7	7	1.12999	0.864397	338	38.5299	8.76318
Q5F8J4	Homoserine dehydrogenase	NGO_0779	165.787	63.68	1	26	26	64	1.1302	0.881148	435	46.5306	5.5415
Q5F8Z6	Ribonucleoside-diphosphate reductase	NGO_0614	74.4061	34.12	1	22	22	33	1.13186	0.98054	759	85.1152	6.20166
Q5F6I3	Thiamine-monophosphate kinase	thiL	17.2305	19.18	1	5	5	8	1.13241	0.844818	318	34.3467	5.36377
Q5FA40	Polyamine-transporting ATPase	NGO_0192	47.8134	16.84	1	7	7	20	1.13245	0.889147	374	42.1335	5.60498
Q5F5Q8	Elongation factor Tu	tuf1	1027.23	77.41	1	28	28	417	1.13264	0.892231	394	42.9109	5.30029
Q5F6K7	Ribosomal RNA small subunit methyltransferase H	rsmH	37.6223	29.87	1	6	6	11	1.1331	1.17892	318	34.8073	7.15186
Q5F519	Sulfate transporter	NGO_2120	51.0801	69.57	1	10	10	16	1.13368	1.05152	92	10.1313	8.68994
Q5F865	Glutathione peroxidase	NGO_0926	98.7584	64.08	1	15	15	40	1.13461	0.95585	245	26.8622	5.0083
Q5FAA4	Hemolysin D	NGO_0123	0	8.25	1	2	2	2	1.13469	0.940847	424	47.6956	9.45166
Q5FA14	UTP--glucose-1-phosphate uridylyltransferase	NGO_0220	33.6771	32.18	1	8	8	13	1.13513	1.00309	289	31.9768	6.44287
Q5FAI8	DNA polymerase	NGO_0030	2.75213	11.02	1	2	2	2	1.13522	0.943557	245	26.245	9.59814
Q5F6S6	Membrane protein	NGO_1471	16.7804	15.75	1	2	2	7	1.13583	1.049	127	13.4549	9.18799
Q5F7U1	Malonic semialdehyde reductase	NGO_1079	2.08827	10.62	1	2	2	2	1.13942	0.796582	273	30.1051	5.08447
Q5F4W6	Membrane protein insertase YidC	yidC	154.378	44.22	1	23	23	76	1.13985	0.979878	545	60.5022	8.646
Q5F5W7	Membrane protein	NGO_1802	15.3402	24.1	1	4	4	8	1.14165	0.98241	166	19.0769	8.38232
Q5F8V5	Exodeoxyribonuclease 7 large subunit	xseA	33.0539	30.6	1	10	10	11	1.14172	1.03511	451	49.7672	9.12939
Q5F8J2	ABC transporter	NGO_0781	30.4257	17.5	1	8	8	10	1.14244	1.02367	640	71.7863	6.20166
Q5F9Q0	Signal peptidase I	NGO_0343	105.672	53.69	1	17	17	64	1.14251	1.02262	339	37.5489	6.25244
Q5F827	Membrane protein	NGO_0974	8.99209	4.59	1	3	3	3	1.14454	1.02613	436	47.2344	9.61279
Q5F878	Succinate--CoA ligase [ADP-forming] subunit beta	sucC	39.5794	40.72	1	12	12	15	1.14462	1.0396	388	41.2816	5.43994
Q5F933	Uncharacterized protein	NGO_0571	166.112	35.45	1	31	31	60	1.14527	1.16257	598	65.9031	10.0229
Q5F6L7	Putative lipid II flippase FtsW	ftsW	7.09188	18.2	1	5	5	7	1.1454	1.07746	423	47.3011	9.75928
Q5F807	Protein translocase subunit SecA	secA	170.517	40.61	1	32	32	69	1.14596	1.09373	916	103.139	5.21143
Q5F8U0	RNA methyltransferase	NGO_0670	21.8814	18.82	1	4	4	9	1.1465	0.924811	271	30.0802	6.11279
Q5F952	Molecular chaperone DnaJ	NGO_0551	52.0233	26.52	1	9	9	17	1.14719	1.03877	230	26.947	9.81787
Q5F7G5	Long-chain fatty acid--CoA ligase	NGO_1213	18.8283	13.67	1	6	6	7	1.14951	1.06329	556	61.3904	8.57275
Q5F7H5	Anthranilate phosphoribosyltransferase	trpD	76.3113	49.71	1	12	12	40	1.14958	0.979787	342	36.3657	5.89697
Q5F9W6	Uncharacterized protein	NGO_0270	5.47413	43.71	1	4	4	8	1.14981	1.15269	151	17.3995	8.22119
Q5F6L1	Cytochrome C biogenesis protein CcmE	NGO_1540	59.0088	37.41	1	17	17	24	1.15009	1.0327	548	61.1234	9.11475
Q5FAE8	DNA-directed DNA polymerase	NGO_0078	91.8778	31.91	1	27	27	38	1.15014	1.1568	1144	126.918	5.47803
Q5F9K2	Uncharacterized protein	NGO_0391	22.9583	26.6	1	5	5	7	1.15058	1.02849	188	20.1227	5.16064
Q5F7W9	Chaperone protein ClpB	clpB	14.706	7.57	1	5	5	5	1.15278	1.09448	859	95.039	5.64307
Q5F9N1	Uroporphyrinogen decarboxylase	hemE	15.7813	15.82	1	6	6	8	1.15365	1.03219	354	38.9921	7.26904
Q5F805	RNA polymerase sigma factor RpoD	rpoD	133.986	35.67	1	21	21	54	1.15377	1.04387	642	73.6343	4.99561
Q5F8H0	GTP-binding protein	NGO_0803	63.3054	35.49	1	15	15	20	1.15694	1.07455	603	67.1405	5.18604
Q5FA38	Polyamine ABC transporter permease	NGO_0196	6.98972	3.39	1	2	2	4	1.15748	1.07012	295	32.5968	9.27588
Q5F8D2	Cell division protein FtsK	NGO_0851	27.8192	13.41	1	11	11	12	1.15754	1.06862	1014	110.771	4.80518
Q5F9J2	Orotidine 5'-phosphate decarboxylase	pyrF	5.94731	8.94	1	2	2	2	1.15825	0.884345	246	26.4887	5.65576
Q5F8S0	Lipoprotein	NGO_0690	3.35583	14.75	1	2	2	4	1.1585	0.900827	122	13.0224	8.07471
Q5F4Z2	ATP synthase subunit alpha	atpA	147.453	52.62	1	22	22	57	1.1585	0.880085	515	55.2067	5.57959
Q5F795	Membrane protein	NGO_1288	12.8016	15.02	1	6	6	7	1.15888	0.824357	446	50.0705	8.82178
Q5F725	Acriflavine resistance protein B	NGO_1364	181.215	33.08	1	35	35	84	1.15906	1.04229	1067	113.924	7.62061
Q5F6L2	UDP-N-acetylmuramoyl-tripeptide--D-alanyl-D-alanine ligase	murF	53.423	28.32	1	8	8	18	1.16025	0.932544	452	47.7432	5.18604
Q5F650	Aminoglycoside phosphotransferase	NGO_1716	24.0528	19.76	1	6	6	10	1.16038	0.866096	334	38.8291	5.32568
Q5F857	Methionine biosynthesis protein MetW	NGO_0934	28.6847	44.04	1	7	7	9	1.16099	0.923715	193	21.83	6.66846
Q5F6U0	Peptidase M24	NGO_1456	10.2079	13.88	1	4	4	4	1.16146	1.12347	598	64.8931	5.43994
Q5F6P9	Glutamate racemase	murI	6.93979	13.33	1	2	2	2	1.16199	0.925572	270	29.4965	7.03467
Q5F679	Hemolysin D	NGO_1683	88.7868	46.61	1	17	17	32	1.16214	1.2198	384	41.4447	8.76318
Q5F9I0	Single-stranded DNA exonuclease	NGO_0414	24.1633	13.07	1	6	6	7	1.16249	1.11901	566	61.8877	5.59229
Q5FAH1	Uncharacterized protein	NGO_0049	5.11572	12.99	1	2	2	3	1.16282	0.968519	177	20.9736	5.40186
Q5F7E2	Acetolactate synthase	NGO_1236	97.4656	47.83	1	23	23	38	1.16301	1.08994	575	62.8161	6.13818
Q5F4Z3	ATP synthase subunit delta	atpH	27.5515	36.72	1	7	7	14	1.16341	0.977234	177	19.4854	5.09717
Q5F724	Multidrug transporter	NGO_1365	274.88	80.58	1	26	26	134	1.16369	1.12678	412	42.7313	8.71924
Q5F8J8	Lon protease	lon	262.013	46.83	1	41	41	117	1.16491	0.899786	820	90.7261	7.23975
Q5F5Z2	Glyceraldehyde-3-phosphate dehydrogenase	gapA	36.9382	37.61	1	12	12	19	1.16523	0.895323	343	36.942	6.72705
Q5F838	Heme biosynthesis protein HemY	NGO_0960	10.7587	14.73	1	3	3	4	1.16581	1.11525	258	27.726	7.72314
Q5F9R9	Ubiquinone/menaquinone biosynthesis C-methyltransferase UbiE	ubiE	29.3046	37.55	1	7	7	15	1.16585	1.06212	245	27.383	7.72314
Q5F9X1	Cell division protein FtsN	NGO_0265	26.1845	18.21	1	7	7	10	1.16605	0.945417	346	36.9842	9.11475
Q5F9U4	Threonine--tRNA ligase	thrS	32.2818	29.36	1	15	15	21	1.16643	0.945483	637	72.6797	6.11279
Q5F8Z3	Cell division protein FtsB	ftsB	19.3679	34.78	1	2	2	7	1.16802	1.19929	92	10.5564	6.52197
Q5F6R2	Arginine decarboxylase	NGO_1487	53.381	21.9	1	11	11	19	1.16843	1.01101	630	71.0077	5.80811
Q5F5R2	50S ribosomal protein L1	rplA	63.9563	71.43	1	16	16	34	1.16844	1.14017	231	24.107	9.5835
Q5F5D9	GTPase Obg	obg	6.45816	5.21	1	2	2	2	1.16909	1.13481	384	41.9725	5.5415
Q5F9W5	GTP pyrophosphokinase	NGO_0271	7.4441	13.76	1	3	3	3	1.16915	0.99486	189	22.4465	8.92432
Q5F723	Transcriptional regulator	NGO_1366	8.8504	20	1	4	4	4	1.16918	0.913819	210	24.1774	7.00537
Q5FAC7	Penicillin-binding protein 1A	mrcA	260.813	60.65	1	38	38	112	1.16987	1.16489	798	88.4396	9.46631
Q5FAG6	Iron-sulfur cluster carrier protein	NGO_0056	29.5842	33.7	1	9	9	15	1.17102	1.13641	359	38.114	6.69775
Q5F8D6	Prolipoprotein diacylglyceryl transferase	lgt	14.915	13.78	1	3	3	5	1.17485	1.14642	283	31.8148	9.12939
Q5F754	DNA topoisomerase 4 subunit B	parE	33.1833	24.66	1	11	11	19	1.17552	0.953197	661	72.0542	5.97314
Q5F777	Guanosine-3',5'-bis(Diphosphate) 3'-pyrophosphohydrolase	NGO_1308	125.172	36.63	1	22	22	48	1.17553	0.931162	718	80.1078	8.67529
Q5F9Z9	DNA ligase	ligA	26.4733	13.37	1	8	8	10	1.1757	1.15414	823	90.1483	5.8208
Q5F591	Phosphoenolpyruvate-protein phosphotransferase	NGO_2038	49.0981	25.38	1	12	12	18	1.17668	0.917749	591	64.9387	6.06201
Q5F7D2	Peptidase	NGO_1246	202.599	66.29	1	24	24	75	1.17912	1.02713	350	39.449	7.62061
Q5F584	Glutamine--fructose-6-phosphate aminotransferase [isomerizing]	glmS	53.0203	31.37	1	14	14	22	1.18024	1.15413	612	66.4466	6.56592
Q5F6H8	Coproporphyrinogen-III oxidase	NGO_1580	14.4752	11.21	1	4	4	10	1.18101	1.12578	473	54.2496	6.72705
Q5F7F0	Permease	NGO_1228	35.113	18.87	1	6	6	14	1.18345	1.03566	371	41.8156	9.59814
Q5F9L7	Peptidyl-prolyl cis-trans isomerase	NGO_0376	8.95185	23.67	1	3	3	6	1.18438	0.895247	169	18.8684	5.24951
Q5F556	Probable nicotinate-nucleotide adenylyltransferase	nadD	5.66005	15.92	1	2	2	2	1.18441	1.26864	201	22.2234	8.22119
Q5F665	Membrane protein	NGO_1701	10.9792	30.46	1	3	3	3	1.18555	1.12748	151	15.9694	7.23975
Q5F8C3	Fructose-1,6-bisphosphatase class 1	fbp	4.53329	7.1	1	2	2	2	1.18605	1.08836	324	35.4511	5.37646
Q5F8R1	N-6 DNA methylase	NGO_0702	23.3726	18.95	1	7	7	8	1.18726	1.04061	533	59.9858	5.8335
Q5F6M1	Cell division protein FtsQ	ftsQ	92.4161	50	1	16	16	32	1.18776	1.14515	242	27.8903	9.46631
Q5F909	ATPase	NGO_0598	92.5206	56.14	1	15	15	33	1.18813	1.07532	383	43.7413	7.32764
Q5F5E5	Periplasmic protein	NGO_1984	83.5809	42.59	1	11	11	37	1.18972	1.19384	216	23.26	8.55811
Q5F870	Succinate dehydrogenase flavoprotein subunit	NGO_0921	18.0452	16.01	1	7	7	8	1.18981	1.00747	587	64.4083	6.23975
Q5F9S5	Nucleotide-binding protein NGO0315	NGO0315	7.5047	7.75	1	3	3	3	1.19261	0.861611	284	32.6879	7.10791
Q5F6P5	DNA methylase	NGO_1504	60.1888	27.37	1	11	11	21	1.19349	0.977337	380	42.2677	9.31982
Q5F8B6	ABC transporter ATP-binding protein	NGO_0870	14.5491	5.82	1	2	4	5	1.19575	1.43366	636	71.6877	5.73193
Q5F5F1	5-formyltetrahydrofolate cyclo-ligase	NGO_1977	10.2856	17.1	1	3	3	4	1.19631	0.931969	193	22.2201	11.0337
Q5F8K7	Arsenate reductase	NGO_0765	6.03677	18.55	1	3	3	3	1.1974	0.713559	124	13.9811	8.71924
Q5F852	tRNA dimethylallyltransferase	miaA	14.2417	16.61	1	3	3	4	1.19819	1.34074	313	34.8329	7.12256
Q5F9V5	DNA polymerase III subunit delta	NGO_0283	34.427	30.42	1	7	7	12	1.1988	1.05563	332	36.2155	5.8208
Q5F9K1	Uncharacterized protein	NGO_0392	11.001	19.38	1	3	3	4	1.20113	1.04772	258	28.7899	7.91357
Q5F9E2	Type IV pilin	NGO_0456	41.8474	48.77	1	8	8	15	1.20129	0.986564	162	18.0712	9.30518
Q5F557	Carbonic anhydrase	NGO_2079	13.9276	27.64	1	3	3	4	1.20154	0.859392	199	22.0723	5.42725
A0A0H4J5J1	Uncharacterized protein	NGO_04530	25.0774	23.64	1	4	4	9	1.20236	1.05119	110	11.7102	9.99365
Q5FA56	Histidine kinase	NGO_0176	127.814	52.35	1	19	19	50	1.20277	1.13313	468	52.9467	7.63525
Q5F5Z9	Cytochrome C peroxidase	NGO_1769	58.2964	40.83	1	13	13	26	1.20295	1.14928	387	41.9279	5.79541
Q5F7G4	tRNA-specific 2-thiouridylase MnmA	mnmA	11.7362	14.99	1	4	4	6	1.20318	1.25172	367	40.8396	5.63037
Q5F554	Ribosomal RNA large subunit methyltransferase H	rlmH	6.0861	13.46	1	2	2	2	1.20485	0.913249	156	17.4991	9.30518
Q5F8W4	Acetylornithine aminotransferase	argD	32.0369	39.55	1	12	12	14	1.20604	0.962397	397	42.6568	7.35693
Q5F577	Bifunctional protein GlmU	glmU	23.2695	21.49	1	8	8	9	1.20717	0.907164	456	48.8428	7.31299
Q5F684	Ubiquinone biosynthesis protein UbiH	NGO_1678	58.9923	42.89	1	11	11	23	1.20877	1.02849	394	43.5757	8.25049
Q5F7I7	Membrane protein	NGO_1190	2.07682	13.96	1	2	2	2	1.20925	1.0151	222	24.4786	10.2427
Q5FA93	Uncharacterized protein	NGO_0136	13.6489	4.35	1	2	2	3	1.2093	1.06129	506	53.4321	7.44482
Q5F9I6	Clp protease ClpX	clpA	45.5594	20.31	1	12	12	20	1.21443	1.15201	763	84.2213	6.56592
Q5FAJ2	Chromosomal replication initiator protein DnaA	dnaA	50.2659	24.71	1	11	11	18	1.21531	1.04507	518	58.021	6.50732
Q5F511	Membrane protein	NGO_2128	13.0373	7.35	1	5	5	5	1.21636	0.929017	558	62.0118	9.84717
Q5F9J4	Protease HtpX homolog	htpX	103.579	40.5	1	8	8	41	1.21843	1.08069	279	30.1529	7.63525
Q5F973	Phosphoribosylformylglycinamidine cyclo-ligase	purM	62.1851	41.28	1	13	13	22	1.22087	0.990944	344	36.8749	5.0083
Q5F7E9	Permease	NGO_1229	17.5656	20.22	1	4	4	7	1.22202	1.11005	356	39.0919	9.62744
Q5FAD4	3-dehydroquinate synthase	aroB	6.37381	15.6	1	3	3	4	1.22293	1.02401	359	38.556	6.58057
Q5F8W0	RNA helicase	NGO_0650	127.069	58.23	1	28	28	52	1.2252	1.04304	462	51.1067	9.43701
Q5F605	Dihydroorotate dehydrogenase (quinone)	pyrD	58.671	41.49	1	11	11	19	1.23157	1.17391	335	35.7991	8.77783
Q5F529	tRNA modification GTPase MnmE	mnmE	23.4449	11.16	1	3	3	7	1.23174	1.12753	448	47.4108	5.04639
Q5FA48	HIT family hydrolase	NGO_0184	9.8952	31.78	1	2	2	5	1.23434	0.84469	107	11.604	6.87354
Q5F8L2	Holliday junction ATP-dependent DNA helicase RuvB	ruvB	4.66596	5.83	1	2	2	3	1.23511	0.991153	343	37.6149	5.74463
Q5F8N6	Uncharacterized protein	NGO_0732	3.55089	17.24	1	2	2	2	1.23537	1.16071	87	9.66529	9.62744
Q5F931	UvrABC system protein B	uvrB	23.5691	16.15	1	9	9	12	1.23938	0.93235	675	76.8603	5.36377
Q5F9D7	Integrase	NGO_0462	16.8912	9.05	1	4	4	5	1.24413	1.20219	398	45.848	10.1548
Q5F8C6	Ribosomal RNA large subunit methyltransferase J	rlmJ	14.0275	17.79	1	3	3	4	1.24985	0.973021	281	31.9145	7.88428
Q5F7F3	Peptidyl-prolyl cis-trans isomerase	NGO_1225	583.588	70.96	1	30	30	246	1.24999	1.23124	272	28.9038	5.85889
Q5F5G5	Argininosuccinate synthase	argG	55.3359	44.07	1	14	14	24	1.25175	1.08631	447	49.6571	5.30029
Q5F823	Thiol:disulfide interchange protein DsbD	dsbD	319.647	34.78	1	20	20	140	1.2583	1.19224	601	64.8997	6.80029
Q5F7X4	Exopolyphosphatase	NGO_1041	35.6165	26.29	1	11	11	12	1.26252	1.1061	502	55.7925	7.48877
Q5F4Y9	ATP synthase epsilon chain	atpC	7.99992	7.86	1	2	2	2	1.26366	0.901957	140	14.978	6.32861
Q5F647	Alpha/beta hydrolase	NGO_1719	2.09323	5.96	1	2	2	2	1.26752	0.926312	319	34.6518	9.11475
Q5F694	Glucose-6-phosphate isomerase 2	pgi2	3.53657	5.85	1	2	2	3	1.27341	0.940083	547	60.2789	6.49365
Q5F6V6	Macrolide export ATP-binding/permease protein MacB	macB	171.852	44.41	1	27	27	74	1.27382	1.12797	644	69.311	8.03076
Q5F5B3	Sodium:proton antiporter	NGO_2016	3.56894	6.93	1	2	2	2	1.2766	0.832737	462	48.0355	8.80713
Q5F9L1	ATP-dependent zinc metalloprotease FtsH	ftsH	620.228	67.48	1	50	50	264	1.28355	1.21028	655	72.0705	5.40186
Q5F5R4	50S ribosomal protein L7/L12	rplL	46.8182	56.1	1	7	7	17	1.29204	1.11033	123	12.5567	4.7417
Q5F5M5	UDP-glucose 4-epimerase	NGO_1896	25.9394	25.15	1	6	6	8	1.29352	1.06211	338	36.8615	6.80029
Q5F6J5	Membrane protein	NGO_1559	32.8695	34.67	1	5	5	10	1.2965	1.13014	225	23.3967	9.17334
Q5F8M7	DNA polymerase III subunits gamma and tau	NGO_0743	48.3576	26.59	1	13	13	20	1.30542	1.06995	707	76.0359	4.85596
Q5F5U2	50S ribosomal protein L6	rplF	99.565	63.84	1	13	13	44	1.32246	1.26258	177	18.928	9.59814
Q5F658	ATP-dependent DNA helicase DinG	NGO_1708	6.3022	3.63	1	2	2	4	1.33111	0.842592	716	79.0354	5.89697
Q5F5J9	Multidrug MFS transporter	NGO_1925	2.731	13.3	1	2	2	2	1.33512	1.03082	218	24.564	10.2134
Q5F6V5	ABC transporter substrate-binding protein	NGO_1440	88.3075	51.28	1	20	20	36	1.3389	1.06868	392	41.7006	8.47021
Q5F7D5	3-hydroxyacid dehydrogenase	NGO_1243	11.9208	12.11	1	3	3	3	1.35743	0.980608	289	30.2306	5.68115
Q5F8D4	2-isopropylmalate synthase	leuA	5.26627	3.09	1	2	2	3	1.35865	0.891476	517	55.3016	6.34131
Q5F9V1	RNA polymerase sigma factor RpoH	rpoH	7.29299	13.79	1	3	3	3	1.36445	0.929609	290	32.8089	6.3667
Q5F9W1	Competence protein ComA	NGO_0276	4.31158	1.71	1	2	2	2	1.37543	1.16524	759	82.2456	9.61279
A0A0H4IVM8	Large pilS cassette	NGO_11130	24.653	19.44	3	1	5	11	1.38861	1.16947	252	27.1616	9.12939
Q5F5F6	Adhesin MafA 1/4	mafA1	58.1755	54.69	1	13	15	30	1.39017	1.33329	320	34.7295	7.60596
Q5F811	Diadenosine tetraphosphatase	NGO_0992	5.37563	9.71	1	2	2	2	1.39782	1.0468	206	24.4269	5.32568
A0A0H4IWI5	Cytochrome B561	NGO_10685	26.944	29.91	1	5	5	12	1.40237	1.45387	117	12.7409	10.9751
Q5F6U1	Membrane protein	NGO_1455	4.29293	3.36	1	2	2	2	1.44367	1.01877	417	44.8137	9.0708
Q5F8B2	Restriction endonuclease NgoMIV	NGO_0874	9.54572	9.09	1	2	2	3	1.45357	0.869744	286	31.7734	6.23975
Q5F9H4	Uncharacterized protein	NGO_0420	22.9907	22.95	1	5	5	7	1.49273	1.068	244	27.1858	9.18799
Q5F938	Proline--tRNA ligase	proS	52.8616	38.42	1	18	18	25	1.55194	1.17697	570	62.828	5.33838
Q5FA84	Endoribonuclease YbeY	ybeY	17.5165	28.65	1	4	4	5	1.62671	0.863591	171	19.8169	5.99854
Q5FAF4	Opacity protein opA54	NGO_0070	650.045	97.8	1	24	40	396	1.93126	1.30043	227	25.6769	9.5249
A0A0H4J5N9	Opacity protein opA54	NGO_06725	285.705	83.76	1	4	28	169	3.25704	1.06106	234	26.5292	9.72998
A0A0H4IWJ8	Uncharacterized protein	NGO_11150	28.4173	49.47	3	1	6	10	4.04034	3.61062	95	10.1813	9.37842
A0A0H4ISA9	Large pilS cassette protein	NGO_10975	51.1936	30.09	5	1	7	19	5.03909	3.6077	226	24.1683	9.39307
Q5F851	tRNA-specific adenosine deaminase	tadA	2.0839	10.04	1	1	2	2	5.79622	4.56267	239	25.9014	8.19189
A0A0H4IS55	Opacity protein opA54	NGO_04980	394.258	82.33	1	18	30	249	6.47097	6.65884	232	26.1771	9.70068
A0A0H4IWJ0	Uncharacterized protein	NGO_10985	165.902	70.21	4	8	13	67	7.19931	7.19157	141	14.9736	9.14404
A0A0H4ITB4	Large pilS cassette	NGO_11155	36.8293	16.19	1	2	5	14	29.6934	1.31087	247	26.9377	9.59814
